# Supplementary material for: Genetic architecture of telomere length in 462,666 UK Biobank whole-genome sequences
Source: Nat Genet. 2024 Aug 27;56(9):1832–40. doi: 10.1038/s41588-024-01884-7 (PMC11387196; doi:10.1038/s41588-024-01884-7)
Supplement: Supplementary file 4 — Supplementary Tables 1–19. [file 41588_2024_1884_MOESM4_ESM.xlsx]

## Sheet: Contents
Table	Title	Description
ST1	WGS cohort details	Ancestry denotes classes as defined in 1000 genomes except NFE = Non-Finnish Ancestry and ASJ = Ashkenazi Jewish, which were derived from applying gnomAD classifier to 1KG EUR classified participants. Telseq sample count indicates UKB participants with WGS data for which telomere length has been estimated using TelSeq. qPCR TL estimate, participants with telomere length estimates derived from qPC…
ST2	Demographic TL associations	Associations between age, sex and ancestry by TL metric. We fit the model TL ~ age + sex + ancestry where TL is the either the inverse normal rank transformed qPCR or TelSeq ancestry estimate, for each term in the joint model the p-value, beta coefficient and 95% confidence intervals are shown. For ancestry coefficents are with respect to baseline NFE ancestry and for for sex with respect to Male…
ST3	WGS metric associations	Multivariate analysis across different WGS measurement metrics. We fit a linear model to combined (PC1 and PC2) as well as individual QC metrics including various WGS QC metrics as well as age and sex as positive controls. Pipeline metrics are with respect to the DeCODE WGS pipeline.
ST4	Heritability (LDSC)	LD score regression statistics from GWAS of TL metrics. Lambda GC indicates LDSC estimates for genomic control indicating pervasive polygenicity given that LDSC intercepts are close to 1.
ST5	GWAS Index variants	GWAS index variants from REGENIE analysis of PC1, PC2, qPCR and TelSeq TL metrics in NFE ancestry individuals. Effect size/beta is with respect to each additional copy of A1 allele.
ST6	GCTA-COJO (PC1,PC2)	Conditional analysis using GCTA COJO for PC1 and PC2 significant (p<5 x 10-8) loci. Effect size/beta is with respect to each additional copy of A1 allele.
ST7	ExWAS Variants	Rare variants (MAF < 0.001) signidicantly associated (P<1e-8), variants taken forward for analysis are marked in the triage column
ST8	ExWAS Conditional Analysis	Exact conditional analysis of significant ExWAS variants.
ST9	Collapsing QV models	Criteria for defining qualifying variant models used in collpasing analysis.
ST10	Significant Collapsing genes	Genes significantly associated with TL PC1 and PC2 through gene-level collapsing analyses. Model column refers to QV models defined in Supplementary Table 9.
ST11	Colocalisations between TL and UKB PPP	Results of running single variant colocalisation analyses with UKBB PPP pQTLs intersecting TL PC1 loci defined in Supplementary Table 5.
ST12	cis pQTL Mendelian Randomisation	Mendelian Randomisation results for UKBB PPP pQTL instruments exhibiting cis colocalisation (see Supplementary Table 12).
ST13	SuSiE finemapping	SuSIE finemapping 95% Credible Sets for PC1 TL autosomal loci
ST14	GWAS gene prioritisation	Intermediate and final results from gene prioritisation
ST15	Prioritised gene pathway enrichment	Reactome pathway analysis results for prioritised genes in (Supplementary Table 14).
ST16	X-ancestry meta analysis	Additional common variant (GWAS) associations revealed through fixed effect (inverse-weighted variance) cross ancestry meta-analysis using METAL.
ST17	CH QV	Clonal haematopoeisis qualifying variant models.
ST18	CH Associations	Associations between clonal haematopoeisis and telomere length
ST19	CH VAF Associations	Associations between clonal haematopoeisis stratified by variant allele frequency (VAF) and telomere length

## Sheet: ST1 WGS Cohort Details
Ancestry	WGS/TelSeq TL sample count	qPCR TL	qPCR TL and Imputed
NFE	458463	439483	438351
SAS	9757	9348	9286
AFR	8658	8162	8154
ASJ	2793	2636	2629
EAS	2469	2362	2360
AMR	699	675	672
Totals	482839	462666	461452

## Sheet: ST2 Demographic TL associations
Strata	TelSeq	qPCR
Age	p=0 beta=-0.03 [-0.03 to -0.03]	p=0 beta=-0.02 [-0.02 to -0.02]
Female	p=5.3e-243 beta=0.10 [0.09 to 0.10]	p=0 beta=0.18 [0.17 to 0.18]
AFR	p=6e-19 beta=-0.10 [-0.12 to -0.08]	p=1.4e-312 beta=0.41 [0.39 to 0.43]
AMR	p=7.6e-05 beta=0.15 [0.07 to 0.22]	p=1.8e-13 beta=0.28 [0.20 to 0.35]
ASJ	p=1.4e-43 beta=0.26 [0.23 to 0.30]	p=6.5e-52 beta=0.29 [0.25 to 0.33]
EAS	p=1.6e-07 beta=0.10 [0.07 to 0.14]	p=2.2e-81 beta=0.38 [0.34 to 0.42]
SAS	p=1.1e-86 beta=-0.20 [-0.22 to -0.18]	p=0.71 beta=0.00 [-0.02 to 0.02]

## Sheet: ST3 WGS Technical Associations
Short Variable Name	Variable Description	TelSeq_beta	TelSeq_seb	TelSeq_p	TelSeq_p.adj	qPCR_beta	qPCR_seb	qPCR_p	qPCR_p.adj
age	Age of individual when DNA was sampled	-0.233556	0.00144308	0	0	-0.20085	0.00145636	0	0
avg_MT_cov_target_bed	Total number of bases that aligned to the mitochondrial chr (or to the MT target region WES) divided by the total number of loci in the mitochondrial chr (or in the MT target region WES)	0.0719147	0.00146376	0	0	0.12754	0.00145816	0	0
ccds_r22_aligned_cov	Average alignment coverage over genome/target region: total number of aligned bases divided by the total number of loci in the genome (or target bed WES)	-0.00316239	0.00146757	0.031174	1	0.00610929	0.00147014	3.24526e-05	0.00142791
ccds_r22_aligned_cov_chry	Total number of bases that aligned to chrY (or to the intersection of chrY with the target region) divided by the total number of loci in chrY (or in the intersection of chrY with the target region)	-0.0404319	0.00172625	3.02015e-121	1.32887e-119	-0.0803749	0.00172629	0	0
ccds_r22_aligned_covX_covY_ratio	Ratio of chr X CCDS r22 average coverage depth / chr Y CCDS r22 average coverage depth. If numerator is non-zero and denominator equal zero (assign value of 1000). If ratio>1000, assign value of 1000 (i.e., upper limit of estimate)	0.0224186	0.00175681	2.74775e-37	1.20901e-35	0.0685259	0.00175735	0	0
ccds_r22_alignned_cov_chrx	Total number of bases that aligned to chrX (or to the intersection of chrX with the target region) divided by the total number of loci in chrX (or to the intersection of chrX with the target region)	0.0425013	0.00146624	1.42526e-184	6.27116e-183	0.0764704	0.00146587	0	0
chimeric_alignments	Number of chimeric alignments where a read is split over multiple loci (possibly due to structural variants).	-0.0158388	0.00146739	3.70644e-27	1.63083e-25	0.00173992	0.00147017	0.236618	1
contig_depths_chrM_bases	Number of bases aligned to contig. Excluding bases from duplicate marked reads, reads with MAPQ=0 and clipped bases.	0.0719147	0.00146376	0	0	0.12754	0.00145816	0	0
contig_depths_chrY_bases	Number of bases aligned to contig. Excluding bases from duplicate marked reads, reads with MAPQ=0 and clipped bases.	-0.0274165	0.00146702	6.5556e-78	2.88446e-76	-0.0653438	0.00146703	0	0
coverage.uniformity	The degree of local coverage correlation in the sample to help identify poor-quality samples	0.0203314	0.00146727	1.18314e-43	5.20582e-42	-0.00510532	0.00147015	0.000515391	0.0226772
deCODE*	Indicator variable for whether sample/WGS was performed by deCODE/Amgen (Baseline = WTSI)	0.0124578	0.00293508	2.19181e-05	0.000964394	0.0155596	0.00294024	1.21072e-07	5.32716e-06
insert_length_mean	Mean of insert length	0.00399362	0.00146756	0.00650353	0.286155	-0.0169713	0.00146996	7.86266e-31	3.45957e-29
sex	Sequence-based sex prediction based on ccds_r22_aligned_covX_covY_ratio, where: Male: <20 Uncertain: >=20 & <=35 Female: >35 (Baseline = Male)	0.107912	0.00294127	2.92889e-294	1.28871e-292	0.188664	0.00293769	0	0
tl.adj.cov.batch	TL coverage adjustment batch (see supplementary Note 2)	-4.204e-05	0.000212536	0.8432	1	-0.000160943	0.000212911	0.449701	1
vcf_postfilter_het_hom_ratio	Heterozygous/homozygous variant ratio post-filter	-0.00193247	0.00148629	0.193533	1	0.0134192	0.00148879	2.00289e-19	8.8127e-18
vcf_postfilter_heterozygous	Number of heterozygous variants post-filter	0.0435429	0.00146618	1.23191e-193	5.4204e-192	0.0894475	0.00146428	0	0
vcf_postfilter_homozygous	Number of homozygous variants post-filter	0.0438045	0.00146616	6.01501e-196	2.6466e-194	0.0866463	0.00146464	0	0
vcf_postfilter_ti_tv_ratio	Ti/TV ratio	-0.00424323	0.001994	0.0333377	1	0.0465674	0.00199636	2.82879e-120	1.24467e-118
verifybamid_avg_dp	Average sequencing depth at the sites in the VCF file.	-0.00542165	0.00146755	0.000220471	0.00970075	-0.00476182	0.00147015	0.00119959	0.0527818
verifybamid_freemix	Sequence-only estimate of contamination (0-1 scale).	0.0130809	0.00146745	4.93603e-19	2.17185e-17	0.0107849	0.00147008	2.2006e-13	9.68266e-12
wgs.total.reads	Total number of WGS reads	-0.0123138	0.00146746	4.82462e-17	2.12283e-15	0.00588967	0.00147014	6.17155e-05	0.00271548
WSI_Vanguard*	Indicator variable for whether sample/WGS was performed as part of WTSI Vanguard project (Baseline = WTSI)	-0.0963611	0.00481929	6.65679e-89	2.92899e-87	-0.047385	0.0048294	1.00705e-22	4.43102e-21

## Sheet: ST4 LD score
Phenotype	LambdaGC	LDSC Intercept (SE)	h2 (SE)
TelSeq	1.3306	1.0780 (0.0125)	0.0900 (0.0097)
qPCR	1.2431	1.0410 (0.0114)	0.0676 (0.0082)
PC2	1.0405	1.0054 (0.0078)	0.0066 (0.0013)
PC1	1.3477	1.0799 (0.0131)	0.0987 (0.0104)

## Sheet: ST5 GWAS
phenotype	chr	position_38	snp	A0	A1	Locus ID	band	A1.freq	INFO	beta	seb	p	Closest Gene	Distance to Telomere	New Locus	AFR_A1FREQ	AFR_beta	AFR_seb	AFR_p	AMR_A1FREQ	AMR_beta	AMR_seb	AMR_p	ASJ_A1FREQ	ASJ_beta	ASJ_seb	ASJ_p	EAS_A1FREQ	EAS_beta	EAS_seb	EAS_p	SAS_A1FREQ	SAS_beta	SAS_seb	SAS_p
PC1	1	832873	rs2977608	C	A	1	1p36.33	0.237453	0.995331	-0.0135857	0.00234785	7.18936e-09	SAMD11	0	1	0.812405	0.00954575	0.0209734	0.649012	0.307303	-0.0878117	0.0497167	0.0773553	0.309956	-0.0248406	0.0291776	0.39457	0.492398	-0.0256058	0.0260449	0.325539	0.465763	-0.00527574	0.0139912	0.706116
PC1	1	11164270	rs187540244	A	G	3	1p36.22	0.995184	0.980766	0.115727	0.0145377	1.71396e-15	MTOR	10.1633	0
PC1	1	20589208	rs2072671	C	A	4	1p36.12	0.654479	1	0.022852	0.00209685	1.17463e-27	CDA	19.5882	0	0.933162	0.0257964	0.0315613	0.413731	0.65253	-0.0863749	0.0513933	0.0928282	0.562191	0.044123	0.0263411	0.0939226	0.865678	0.0809008	0.0389634	0.0378634	0.776491	0.0215806	0.0165857	0.193206
PC1	1	23297514	rs2749160	C	T	5	1p36.12	0.824865	0.986793	-0.0172613	0.00264059	6.27914e-11	HNRNPR	22.2965	1	0.396822	-0.0307614	0.0162945	0.0590473	0.590651	0.0812092	0.0509539	0.110986	0.844779	0.0547726	0.0367215	0.135813	0.755763	-0.0034657	0.0317291	0.913022	0.782746	-0.00854836	0.0171821	0.618825
PC1	1	27893147	rs17185038	G	C	6	1p35.3	0.933506	1	0.0305641	0.00400211	2.22331e-14	RPA2	26.8921	0	0.992826	-0.118308	0.0913021	0.19505	0.964286	0.0653501	0.127476	0.608197	0.915938	0.172411	0.0472374	0.000262355					0.957194	0.0531198	0.034142	0.119744
PC1	1	31820128	rs538117786	CT	C	7	1p35.2	0.55144	0.989399	-0.0198019	0.002018	9.93345e-23	SPOCD1	30.8191	0	0.842954	0.0104184	0.0220948	0.637259	0.469555	-0.0943639	0.0469984	0.0446632	0.537708	0.0465556	0.0264089	0.077922	0.586643	-0.0174482	0.0272775	0.522396	0.755096	-0.00103434	0.0163599	0.949588
PC1	1	40773241	rs71577632	ATGGAG	A	8	1p34.2	0.772551	1	-0.0196103	0.00237914	1.68461e-16	NFYC	39.7722	0	0.932242	-0.0360946	0.0311732	0.246916	0.651786	0.0104449	0.0496754	0.833463	0.756942	0.00181154	0.0308782	0.953217	0.557203	0.00566517	0.0266553	0.83169	0.602197	0.00180469	0.0142052	0.898905
PC1	1	44774829	rs113464644	T	G	9	1p34.1	0.805785	0.998537	-0.0162122	0.00252141	1.27759e-10	RPS8	43.7738	0	0.910085	0.0467164	0.0269989	0.0835757	0.849699	0.0474641	0.0700445	0.498008	0.835846	0.00144775	0.0356734	0.967628	0.843463	-0.0601478	0.0375016	0.108742	0.810389	-0.0407776	0.0177882	0.0218827
PC1	1	77984833	rs34517439	A	C	10	1p31.1	0.87703	0.971859	-0.0225609	0.00308015	2.39607e-13	GIPC2,DNAJB4	76.9838	1	0.98838	0.0435299	0.0794875	0.583944	0.928125	-0.0810392	0.0932295	0.384714	0.978387	-0.0584872	0.0937456	0.532698					0.981287	-0.0169669	0.0550491	0.757919
PC1	1	92376810	rs139795227	C	A	11	1p22.1	0.985226	0.941042	-0.0864141	0.0085074	3.06761e-24	RPAP2	91.3758	0
PC1	1	110361755	1:110904377_GT_G	G	GT	12	1p13.3	0.466729	0.989861	-0.0194494	0.0020093	3.67959e-22	SLC16A4	109.361	0	0.318617	-0.0221445	0.0172812	0.200046	0.557122	-0.0319688	0.0492891	0.516598	0.637952	-0.046301	0.0272032	0.0887483	0.51848	0.00725852	0.026481	0.784005	0.557142	0.00974377	0.0142929	0.495417
PC1	1	113901277	rs17464525	A	G	13	1p13.2	0.814917	1	0.0453182	0.00256829	1.10637e-69	AP4B1	112.9	0	0.926539	-0.0106849	0.0294829	0.717046	0.869048	0.0881635	0.0701858	0.209064	0.839673	-0.0167382	0.0355911	0.638146	0.823941	0.017399	0.0349145	0.61825	0.888165	0.0153291	0.0218941	0.483835
PC1	1	147250567	rs57078845	A	G	15	1q21.1	0.915425	0.99921	-0.0278709	0.00358266	7.28786e-15	CHD1L	102.696	0	0.972039	-0.0967126	0.0477806	0.0429606	0.884168	-0.0651681	0.0754476	0.387723	0.934747	0.0426741	0.052237	0.413966	0.861207	-0.0540645	0.0390607	0.166324	0.865521	-0.0391848	0.0201885	0.0522649
PC1	1	151391723	rs61818036	A	G	16	1q21.3	0.159186	0.994207	0.0233686	0.00273554	1.3125e-17	PSMB4	98.5547	0	0.666671	0.029254	0.0169719	0.0847676	0.457204	0.0188935	0.0505627	0.708654	0.205605	0.0155773	0.032902	0.635894	0.778722	0.0121305	0.0333687	0.716209	0.297225	0.00990631	0.0152497	0.515946
PC1	1	161035476	rs143551603	TA	T	17	1q23.3	0.753723	0.943203	-0.0137756	0.00238358	7.49808e-09	AL591806.3	88.9109	1	0.950041	0.0238464	0.0364615	0.513101	0.767402	-0.0599709	0.0575177	0.29711	0.724937	-0.0591081	0.0299851	0.0486956	0.829958	0.0134445	0.0365181	0.712755	0.879273	0.0348457	0.0217166	0.10859
PC1	1	185271342	rs12041704	G	A	18	1q25.3	0.573133	1	0.0140115	0.00201791	3.82296e-12	SWT1	64.6751	0	0.744665	0.0226659	0.0176384	0.198782	0.594494	-0.0146135	0.0459707	0.75057	0.58197	0.0125727	0.026879	0.639963	0.74089	0.0485593	0.0305835	0.112341	0.523907	-0.00131917	0.0139197	0.924497
PC1	1	226408985	rs2793379	A	T	19	1q42.12	0.842741	0.996501	0.0495805	0.00274362	5.37155e-73	PARP1	23.5374	0	0.914558	0.0234228	0.0290234	0.419648	0.702956	0.061001	0.0550156	0.267519	0.848222	0.0513499	0.0362803	0.156961	0.588268	0.0108835	0.027552	0.692832	0.892713	0.0365756	0.022765	0.10813
PC1	1	235152356	rs4660022	C	T	20	1q42.3	0.53438	0.995312	-0.0109796	0.00200279	4.20155e-08	ARID4B,RBM34	14.7941	1	0.676446	0.0125603	0.0166456	0.450506	0.505451	-0.039323	0.0472848	0.405623	0.534495	-0.0316696	0.0264959	0.231983	0.738883	0.00309025	0.0308728	0.920268	0.389397	0.00260653	0.0145694	0.858013
PC1	2	16448047	rs6531129	A	C	105	2p24.2	0.253449	0.991228	0.0155806	0.00230065	1.26794e-11	FAM49A	15.447	0	0.0897676	0.00942097	0.0286599	0.742371	0.274128	0.0561346	0.0544079	0.302196	0.215768	0.0528008	0.0320922	0.0999102	0.0895663	-0.014301	0.0477926	0.764765	0.200055	-0.00367861	0.0177934	0.836213
PC1	2	28875677	rs56178008	A	T	106	2p23.2	0.564633	0.997792	-0.0165191	0.00201152	2.1712e-16	TRMT61B	27.8747	0	0.614321	-0.00671374	0.0160362	0.675464	0.429374	-0.0403167	0.0503843	0.423605	0.496867	-0.0056224	0.0269436	0.834704	0.224367	0.0424129	0.0321632	0.187278	0.539918	0.00506647	0.0139613	0.716684
PC1	2	43315341	rs11690012	C	G	107	2p21	0.769819	0.994953	0.0136486	0.002372	8.71345e-09	THADA	42.3143	1	0.563103	0.00513208	0.015808	0.745446	0.801132	-0.13772	0.0622289	0.02689	0.787346	0.0496792	0.0328711	0.130704	0.985022	-0.011799	0.118972	0.921	0.733474	-0.0166783	0.015975	0.296473
PC1	2	54234607	rs12618994	G	A	108	2p16.2	0.856373	0.995599	-0.0560237	0.00284701	3.32506e-86	ACYP2	53.2336	0	0.975521	0.00892387	0.0511539	0.861511	0.893105	-0.01597	0.0795303	0.840852	0.907038	-0.0720721	0.0461914	0.118691	0.847454	0.0113564	0.0372352	0.760372	0.900449	-0.0559712	0.0235486	0.0174618
PC1	2	58752744	rs77732866	A	G	109	2p16.1	0.863036	0.995316	-0.0202483	0.0029043	3.12824e-12	FANCL	57.7517	0	0.967322	-0.0223221	0.04826	0.643695	0.900102	-0.0487138	0.0806326	0.545747	0.787872	0.0127762	0.0316102	0.68608	0.831413	0.00822913	0.0352823	0.815577	0.78655	-0.0110151	0.0169815	0.516564
PC1	2	65344150	rs200308305	C	A	110	2p14	0.725137	0.957936	-0.0151033	0.00227665	3.26663e-11	SPRED2	64.3431	1	0.936379	-0.0745243	0.0332042	0.024805	0.66121	-0.0462208	0.0529118	0.382367	0.696013	-0.0112739	0.0294112	0.701483	0.451382	0.0373118	0.0300509	0.214377	0.59518	-0.0115802	0.0149138	0.43747
PC1	2	135733161	rs77248969	A	G	112	2q21.3	0.909326	0.98759	-0.0227457	0.00351092	9.25977e-11	R3HDM1	107.45	1	0.839736	-0.0167925	0.021598	0.436864	0.819153	-0.0162006	0.0635762	0.79886	0.6207	-0.00434723	0.0272131	0.87308	0.827177	0.00618076	0.0358903	0.86327	0.793169	-0.0109541	0.0172594	0.52564
PC1	2	202090731	rs1568535	C	G	113	2q33.1	0.158739	0.992536	0.0154577	0.00273794	1.64449e-08	KIAA2012	41.0928	1	0.238477	0.0122708	0.0185518	0.508336	0.245673	-0.00432784	0.056231	0.938651	0.259438	0.0243589	0.0301692	0.419431	0.461465	-0.0356691	0.0273245	0.19176	0.198573	-0.00286904	0.0176325	0.870744
PC1	2	209827846	rs2041524	G	C	114	2q34	0.403714	0.991822	0.033885	0.00204023	6.05759e-62	UNC80	33.3557	0	0.498088	0.0232049	0.0154945	0.134231	0.35178	0.0664583	0.0503625	0.186969	0.471255	0.0286178	0.0268466	0.286434	0.369399	0.0644604	0.0286859	0.0246326	0.500376	0.0562591	0.0139589	5.56942e-05
PC1	2	212832189	rs540836853	C	T	115	2q34	0.997003	0.841701	0.111622	0.0198653	1.92128e-08	IKZF2	30.3513	1
PC1	2	215356147	rs35671754	T	G	116	2q35	0.703001	0.996454	-0.0163476	0.0021858	7.48859e-14	FN1	27.8274	0	0.955407	0.0420988	0.0391402	0.28211	0.716495	0.0261105	0.0526578	0.619999	0.682458	-0.0281448	0.0280374	0.315461	0.663787	0.0390675	0.0285543	0.171255	0.55436	-0.0266482	0.0141786	0.0601811
PC1	3	24309320	rs9310736	G	A	143	3p24.2	0.332492	0.995847	0.0159936	0.00212824	5.69508e-14	THRB	23.3083	0	0.25859	0.0266778	0.0175541	0.128575	0.245136	0.0932752	0.056413	0.0982426	0.399389	0.0248838	0.0269907	0.35656	0.199909	-0.0130967	0.0336735	0.697328	0.319335	0.0199315	0.015137	0.187925
PC1	3	27488398	rs9871261	T	G	144	3p24.1	0.739452	0.99645	0.0128549	0.00228182	1.76466e-08	SLC4A7	26.4874	1	0.525686	0.00322928	0.0158066	0.83812	0.562065	-0.00180299	0.0473228	0.969608	0.645977	-0.0164845	0.0272042	0.544544	0.84213	-0.00823028	0.0377969	0.827624	0.669136	-0.0316094	0.0148447	0.0332269
PC1	3	49898669	rs2230590	C	T	145	3p21.31	0.482879	1	0.0199823	0.00200278	1.9169e-23	MST1R	48.8977	0	0.318003	0.00800757	0.0165802	0.629124	0.65625	0.0254171	0.0518095	0.623719	0.590529	0.0097531	0.0268715	0.71664	0.851483	0.00295074	0.0373521	0.937034	0.752585	0.0252822	0.0164242	0.123725
PC1	3	72842396	rs78491606	C	A	146	3p13	0.980598	1	0.0875972	0.00724732	1.23965e-33	SHQ1	71.8414	0	0.997854	0.103671	0.166725	0.534069					0.98954	0.0693525	0.127948	0.587794					0.997254	0.252871	0.134008	0.0591616
PC1	3	101513249	rs55749605	A	C	147	3q12.3	0.380074	0.998151	0.0198241	0.00206266	7.19118e-22	SENP7	97.7723	0	0.212906	-0.0157257	0.0188856	0.405024	0.222777	0.00479822	0.0587772	0.934938	0.331818	0.0256704	0.0278541	0.356735	0.32207	0.010907	0.0286153	0.703085	0.353709	0.0232943	0.0146142	0.110948
PC1	3	108956786	rs5851626	TA	T	148	3q13.13	0.340177	0.980816	0.0116645	0.00212988	4.33551e-08	MORC1	90.3288	1	0.352039	0.0185712	0.0162476	0.253034	0.240351	0.0246922	0.0580375	0.670507	0.415568	0.0306237	0.0270348	0.257318	0.0995763	0.0551594	0.0438331	0.208249	0.34301	0.0281807	0.0146873	0.0550199
PC1	3	114968037	rs9882022	G	A	149	3q13.31	0.471412	0.996122	0.0117057	0.00200618	5.38431e-09	ZBTB20	84.3175	1	0.856519	0.01781	0.0225865	0.43039	0.688431	0.0585948	0.0547521	0.284537	0.663994	-0.0206463	0.0277938	0.45758	0.866585	-0.0431474	0.0402336	0.283531	0.686169	0.0200514	0.0152336	0.188088
PC1	3	128491499	rs1986452	C	A	150	3q21.3	0.577418	0.99891	0.0200848	0.00202299	3.13617e-23	GATA2	70.7941	0	0.530412	0.0311671	0.0154862	0.0441591	0.587733	0.0242982	0.0470836	0.605809	0.535073	0.0347808	0.0263673	0.18714	0.729457	-0.0206765	0.0299609	0.490122	0.565557	0.0173338	0.0141301	0.219926
PC1	3	133596895	rs4261880	A	G	151	3q22.1	0.237863	0.995965	-0.0159627	0.00234682	1.033e-11	TOPBP1	65.6887	1	0.53293	-0.00419356	0.0159058	0.792051	0.355208	-0.0094888	0.0499793	0.849423	0.285388	-0.0229695	0.0291552	0.430793	0.460847	-0.0395329	0.0281309	0.159927	0.391695	0.0285273	0.014495	0.049058
PC1	3	138625857	rs361076	C	G	152	3q22.3	0.434567	1	-0.0157779	0.00201624	5.06058e-15	FAIM	60.6597	0	0.437822	-0.000143932	0.0155316	0.992606	0.293899	-0.0669415	0.0523167	0.200706	0.500951	-0.0300225	0.0263276	0.254143	0.0207627	-0.039847	0.0970264	0.681306	0.27143	-0.0112912	0.0157685	0.473954
PC1	3	160409352	3:160127140_TA_T	T	TA	153	3q25.33	0.467845	0.995427	0.021013	0.00201093	1.47503e-25	SMC4,AC079594.2	38.8762	0	0.458938	0.0203262	0.0155163	0.190199	0.549892	0.0218538	0.0481965	0.650239	0.540133	0.0176158	0.0260589	0.49904	0.737263	-0.00816676	0.0299491	0.785093	0.576517	0.0373331	0.0141913	0.0085206
PC1	3	169764547	rs2293607	C	T	154	3q26.2	0.755841	0.99932	0.120233	0.0023274	0	TERC	29.521	0	0.961502	0.124681	0.0416759	0.00277441	0.639726	0.104642	0.0500879	0.0366919	0.813466	0.11146	0.0337506	0.000958363	0.456973	0.11824	0.0268699	1.08031e-05	0.727115	0.0988371	0.0156179	2.47657e-10
PC1	3	198145289	rs149720413	A	G	156	3q29	0.972716	0.778419	0.0488277	0.00695235	2.1682e-12	LMLN	1.14027	0					0.944509	0.0970926	0.119145	0.415121	0.969236	0.0294858	0.0808372	0.715295
PC1	4	2253336	rs2282764	G	A	157	4p16.3	0.867135	0.997433	0.0248299	0.00294642	3.54242e-17	MXD4	1.25234	0	0.54988	0.0315385	0.0157799	0.0456468	0.725085	0.0467399	0.0530233	0.378049	0.82677	0.0206194	0.0343582	0.54842	0.592026	0.0372567	0.0271719	0.170329	0.836502	0.0338334	0.0188479	0.0726424
PC1	4	7042653	rs871134	T	C	158	4p16.1	0.425268	0.995649	0.0226456	0.00202178	4.03924e-29	CCDC96,TADA2B	6.04165	0	0.622484	0.0252561	0.0163658	0.122777	0.534661	0.0928407	0.0498903	0.0627581	0.471576	0.015015	0.0264649	0.570473	0.370346	0.00189362	0.0280929	0.946259	0.486321	0.0225488	0.0141955	0.112187
PC1	4	9930855	rs6449137	T	A	159	4p16.1	0.725824	0.999224	-0.016882	0.00223472	4.20824e-14	SLC2A9	8.92985	0	0.403208	-0.0308988	0.0157858	0.0503025	0.501301	-0.0190481	0.0511187	0.709427	0.655461	-0.0203997	0.0272868	0.4547	0.52777	0.0201785	0.0264897	0.446209	0.565069	-0.0163328	0.0139725	0.242436
PC1	4	17995918	rs12513171	C	T	161	4p15.31	0.841312	0.99944	0.0152284	0.0027266	2.3355e-08	LCORL	16.9949	1	0.53376	-0.0187737	0.0154066	0.223016	0.824533	0.0965954	0.0651734	0.138305	0.69582	0.0618038	0.0283622	0.0293245	0.849531	-0.0511643	0.0379196	0.177246	0.740796	0.0197166	0.0157929	0.211866
PC1	4	48707407	rs6447651	T	C	162	4p11	0.504192	0.998041	-0.0171217	0.00199454	9.13903e-18	FRYL	47.7064	0	0.380228	-0.00176997	0.016075	0.912324	0.624343	-0.00821657	0.0487203	0.866074	0.48057	-0.0506595	0.0264462	0.0554204	0.508825	-0.0562622	0.0272323	0.0388276	0.396511	-0.0328581	0.0141296	0.0200466
PC1	4	70929182	4:71794899_CT_C	C	CT	163	4q13.3	0.0279233	0.996419	-0.038256	0.00606192	2.77479e-10	MOB1B	69.9282	0	0.178167	-0.0364605	0.0208968	0.0810214	0.0592233	0.0106739	0.103526	0.917881	0.0212494	-0.0523123	0.0909687	0.565252	0.0460942	-0.0506099	0.0637025	0.42692	0.0473346	-0.00644439	0.0330204	0.845265
PC1	4	121805793	4:122726948_ATTCTTTTTTTTTT_A	A	ATTCTTTTTTTTTT	164	4q27	0.605098	0.995975	0.0176992	0.00204543	5.01418e-18	EXOSC9	69.3988	0	0.88115	0.0547516	0.024167	0.023479	0.553974	-0.0114146	0.0485849	0.814255	0.657653	0.0453273	0.0273018	0.0968679	0.557635	0.0900214	0.0270552	0.000876859	0.671012	0.0195081	0.0150115	0.193757
PC1	4	163099663	rs4691069	T	C	165	4q32.2	0.226486	0.996935	-0.0645592	0.00238283	1.1749e-161	NAF1	28.1049	0	0.255665	-0.0399898	0.0181639	0.027693	0.2198	-0.0425955	0.0578435	0.461492	0.237972	-0.149981	0.030466	8.52707e-07	0.227469	-0.0551313	0.0322167	0.0870322	0.170413	-0.0606422	0.0185231	0.00106086
PC1	5	1285859	rs7705526	A	C	166	5p15.33	0.673802	0.972403	-0.104396	0.00216065	0	TERT	0.284859	0	0.822014	-0.0464115	0.0210621	0.0275556	0.713974	-0.0643475	0.0525816	0.221042	0.624834	-0.0644425	0.028113	0.0218902	0.611838	-0.143917	0.0279267	2.55811e-07	0.57213	-0.121514	0.0147611	1.84077e-16
PC1	5	51463581	rs4481304	A	G	167	5q11.1	0.559205	0.98986	-0.0111704	0.00202434	3.42768e-08	ISL1	50.4626	1	0.420274	0.00599915	0.0157836	0.703881	0.585545	0.0548253	0.0503898	0.276585	0.553481	-0.0116911	0.0271113	0.666303	0.783555	-0.0269084	0.0335663	0.422755	0.627909	-0.0190919	0.0146589	0.192776
PC1	5	69473733	rs76915606	G	A	168	5q13.2	0.900599	1	-0.0250586	0.00333795	6.04088e-14	OCLN	68.4727	1	0.990434	0.128675	0.0798915	0.107261	0.936012	-0.117815	0.101187	0.244289	0.910993	0.0204814	0.0465626	0.660032					0.984654	-0.0522498	0.0565504	0.355513
PC1	5	79626789	rs61407429	GTAATGCCAT	G	169	5q14.1	0.909174	0.989803	0.0305775	0.00349797	2.30038e-18	TENT2	78.6258	0	0.548816	0.00756298	0.0156524	0.628966	0.746805	0.10737	0.0532888	0.0439177	0.898134	0.0896942	0.0435909	0.0396251	0.834454	0.044933	0.0359128	0.210873	0.88221	0.0458628	0.0218038	0.0354283
PC1	5	133108436	rs72801474	A	G	170	5q31.1	0.907682	1	0.0272772	0.00345572	2.94171e-15	HSPA4	49.4198	0	0.992642	-0.0726231	0.0901921	0.420701	0.966518	-0.00632465	0.131877	0.961749	0.951502	0.0172884	0.0607372	0.775918					0.966939	0.0145016	0.0387917	0.708528
PC1	5	139555995	rs34255404	A	G	171	5q31.2	0.945336	0.996216	-0.0432472	0.00440443	9.32395e-23	UBE2D2	42.9723	0	0.914203	-0.00319712	0.0278058	0.908461	0.957178	0.0944354	0.12039	0.4328	0.934544	-0.0391723	0.0532225	0.461725	0.921984	-0.0317701	0.0495867	0.521719	0.892959	-0.0765978	0.0227041	0.000741549
PC1	5	151804337	rs140252175	CA	C	172	5q33.1	0.746033	0.996295	-0.0145789	0.00229743	2.21355e-10	G3BP1	30.7239	1	0.894754	-0.0163199	0.0258913	0.528483	0.760017	0.0487084	0.0575578	0.397412	0.815297	0.0200895	0.0336488	0.550484	0.68114	-0.0230302	0.0284425	0.418106	0.696878	-0.000565509	0.0152199	0.970361
PC1	6	31829992	rs55965437	AAAGTT	A	175	6p21.33	0.648385	0.997244	0.0360938	0.0020914	9.70957e-67	HSPA1B	25.499	0	0.313075	0.0278532	0.0167534	0.0964051	0.56128	-0.00613544	0.048495	0.899323	0.651488	0.0514665	0.0280283	0.0663239	0.659074	0.00749983	0.0287405	0.794131	0.597614	0.0334989	0.014088	0.0174145
PC1	6	41941783	6:41909521_CCG_C	C	CCG	176	6p21.1	0.0705424	0.888752	0.0228825	0.00412795	2.96818e-08	CCND3	40.9408	1	0.00676944	-0.113927	0.104965	0.277753	0.03537	-0.185045	0.146204	0.205634	0.0632664	0.0444355	0.0592321	0.453139					0.0379614	0.0354593	0.0416548	0.394622
PC1	6	58150905	rs75426305	A	T	177	6p11.2	0.827817	0.988593	0.0149477	0.00265434	1.78723e-08	PRIM2	57.1499	1	0.951297	-0.0284124	0.0371497	0.444385	0.896248	-0.151123	0.0801932	0.059499	0.886195	-0.00647135	0.0417231	0.876741	0.96388	-0.0781014	0.0718515	0.277044	0.878526	0.0161964	0.0214349	0.449882
PC1	6	107099312	rs4946811	C	A	178	6q21	0.640529	1	-0.0120311	0.00207811	7.06155e-09	BEND3	64.6967	1	0.921879	0.00370335	0.0295349	0.900216	0.43006	-0.0374421	0.0498429	0.452531	0.474895	-0.0345529	0.026402	0.190628	0.520763	-0.00429951	0.0263263	0.87027	0.568921	-0.0225174	0.0139368	0.106162
PC1	6	109280469	6:109601672_CA_C	C	CA	179	6q21	0.489854	0.981891	0.0140567	0.0020134	2.91877e-12	CD164	62.5155	0	0.126309	0.0159325	0.0239637	0.50614	0.535376	0.0181122	0.0476705	0.703986	0.445563	-0.00557619	0.0265095	0.833397	0.534166	0.0163381	0.0267998	0.542104	0.625216	0.00933709	0.0145499	0.521051
PC1	6	125300499	rs2243389	T	C	180	6q22.31	0.820779	0.999751	-0.01652	0.00260006	2.10194e-10	HDDC2	46.4955	1	0.441896	0.0193571	0.0158809	0.222886	0.797374	0.0550717	0.0625883	0.378911	0.798256	-0.0677669	0.0324726	0.0368978	0.844732	-0.0422073	0.0368046	0.251466	0.901231	-0.0198216	0.0235388	0.399742
PC1	6	130096149	rs9492452	T	C	181	6q23.1	0.70324	0.992567	-0.0133094	0.00218815	1.18312e-09	L3MBTL3	41.6998	1	0.786871	0.0158822	0.0196146	0.418104	0.673961	0.04386	0.0527738	0.40592	0.758246	-0.0395578	0.0304746	0.194267	0.869081	-0.0402269	0.0406997	0.322965	0.805518	-0.00332273	0.0179061	0.852786
PC1	6	164042323	rs4709819	A	G	183	6q26	0.593169	0.998023	-0.0117438	0.00203205	7.5005e-09	QKI	7.75366	1	0.613934	-0.0125433	0.0159771	0.432407	0.471364	-0.00626526	0.0498581	0.9	0.51567	0.0161917	0.0260799	0.5347	0.571273	-0.0242409	0.0273093	0.374734	0.598458	-0.0198612	0.0141521	0.160494
PC1	6	170627457	rs112111598	G	T	184	6q27	0.556036	0.755747	0.0142685	0.00230608	6.11956e-10	PDCD2	1.16852	0					0.523109	-0.0313854	0.0563254	0.57738	0.523088	0.0157578	0.0306305	0.606939	0.73137	0.0337054	0.0349158	0.334377	0.505521	0.0210605	0.0163526	0.197781
PC1	7	69010	rs117247304	A	G	185	7p22.3	0.978001	0.795391	0.0456035	0.00770793	3.28973e-09	FAM20C	0	0	0.935559	0.0641141	0.0352529	0.0689588	0.944013	-0.0261643	0.119102	0.82612	0.971273	-0.015208	0.0886696	0.86382	0.932414	0.144811	0.0594503	0.0148573	0.92232	0.0483578	0.0298689	0.105447
PC1	7	23746570	rs2216499	T	G	186	7p15.3	0.289112	0.996489	0.019587	0.00220339	6.13903e-19	STK31	22.7456	0	0.465427	0.0386471	0.0154942	0.0126209	0.271324	-0.0753288	0.0544803	0.166763	0.287039	-0.0296103	0.0289973	0.307188	0.227694	-0.0532869	0.0325148	0.101245	0.200389	0.0243293	0.0175202	0.16494
PC1	7	32988015	7:33027627_CA_C	C	CA	187	7p14.3	0.534955	0.912841	-0.011473	0.00208989	4.02485e-08	FKBP9	31.987	1	0.833939	0.00414333	0.0233599	0.859218	0.718686	0.0950619	0.0559483	0.0892997	0.533586	-0.0124813	0.0287314	0.663988	0.770572	-0.0133075	0.0359883	0.711553	0.653659	-0.0150838	0.0158238	0.340471
PC1	7	50218610	rs1870026	A	G	188	7p12.2	0.938581	0.983489	0.0300422	0.00418518	7.06155e-13	SPATA48	49.2176	0	0.994608	0.0657012	0.113252	0.561825	0.97186	0.0287153	0.150655	0.848837	0.96626	-0.0800358	0.0745505	0.283012					0.98104	-0.0561068	0.0533925	0.293334
PC1	7	76608790	rs1620178	C	T	189	7q11.23	0.432896	0.946119	0.0143468	0.00206467	3.68638e-12	POMZP3	75.6078	0	0.202067	0.0029786	0.0197955	0.880395	0.414525	0.0126787	0.0517181	0.80634	0.33223	0.0180536	0.0285481	0.527132	0.527861	0.0126897	0.0275909	0.645571	0.376976	-0.0193107	0.0146656	0.18793
PC1	7	100182660	rs2056726	A	G	190	7q22.1	0.781457	0.999717	0.0241695	0.00241139	1.20698e-23	STAG3	60.1533	0	0.956784	-0.0476194	0.0390358	0.222507	0.866083	-0.0387235	0.0727329	0.594444	0.646254	0.00832655	0.027699	0.763713	0.936893	0.0372909	0.0543976	0.493013	0.832337	0.0216277	0.0185674	0.244093
PC1	7	116014021	rs10085427	T	C	191	7q31.2	0.611914	0.993581	0.0116901	0.00204986	1.17823e-08	TFEC	44.322	1	0.402823	0.0136577	0.0162531	0.400732	0.580238	0.0526481	0.0486779	0.279447	0.543102	0.00398609	0.026385	0.879917	0.59481	-0.0139454	0.0276903	0.614527	0.67439	0.00868065	0.0150276	0.563503
PC1	7	124850075	7:124490129_AAG_A	A	AAG	192	7q31.33	0.709235	0.999797	0.0529297	0.00220085	8.41395e-128	POT1	35.4859	0	0.710702	0.0513625	0.016928	0.00241196	0.779009	0.135555	0.0551105	0.0139059	0.689482	0.0760446	0.0287976	0.00827447	0.715363	0.0668253	0.0298684	0.0252656	0.765111	0.0323921	0.0163346	0.0473631
PC1	7	158713623	7:158506314_CA_C	C	CA	193	7q36.3	0.89629	0.984182	0.0240793	0.00329598	2.75931e-13	NCAPG2	1.62235	0	0.748655	0.0083321	0.0187227	0.656301	0.908943	0.0467026	0.0841911	0.579086	0.858648	-0.0416435	0.038182	0.275424	0.95461	0.115091	0.0671159	0.0863794	0.924909	0.00524165	0.0267397	0.844591
PC1	8	206768	rs10086982	A	G	194	8p23.3	0.738462	0.908887	0.0258942	0.00238115	1.5223e-27	ZNF596	0	1	0.826523	0.0173899	0.0216283	0.421378	0.708689	0.0636537	0.0551395	0.248331	0.777466	-0.00159033	0.0336813	0.96234	0.526548	0.0315792	0.0296396	0.286678	0.653047	0.0208319	0.0155893	0.181453
PC1	8	21977070	rs878873	C	T	195	8p21.3	0.441645	0.995589	0.0260135	0.00201067	2.75486e-38	XPO7	20.9761	0	0.240128	0.0269248	0.0182487	0.140095	0.576363	0.0237251	0.0504236	0.637986	0.519296	0.0214969	0.026183	0.411631	0.457634	0.063106	0.026808	0.0185725	0.553487	0.0127079	0.0140691	0.366395
PC1	8	30964578	rs6985028	A	G	196	8p12	0.440743	1	-0.011918	0.00200687	2.87442e-09	PURG	29.9636	1	0.259321	-0.0144321	0.0174422	0.407998	0.344494	-0.0748044	0.0504837	0.138406	0.557246	0.0197584	0.0266073	0.457727	0.0974576	-0.00534769	0.044431	0.904198	0.485408	-0.0234056	0.013959	0.0935944
PC1	8	47972876	rs762679	A	T	197	8q11.21	0.145674	1	-0.0359827	0.0028264	3.98199e-37	MCM4	46.9719	0	0.0658572	-0.0368777	0.0312756	0.238351	0.0855655	-0.046609	0.0889619	0.600334	0.176683	-0.0478734	0.0346904	0.167581					0.148988	-0.0266304	0.0194975	0.171991
PC1	8	55754794	rs564224004	CATATATTAT	C	198	8q12.1	0.112184	0.985428	0.0369776	0.00318023	2.99295e-31	TMEM68	54.7538	0	0.217791	0.0395763	0.0190334	0.0375889	0.110525	0.0991484	0.0771694	0.198858	0.130711	0.0142465	0.0390808	0.715454	0.0235651	0.14836	0.0916717	0.105579	0.165321	0.0574016	0.0187705	0.00222761
PC1	8	73046129	rs145702999	A	G	199	8q21.11	0.999034	1	-0.747042	0.0320502	3.63915e-120	TERF1	72.0451	0
PC1	8	94502362	rs10956915	T	C	200	8q22.1	0.765259	0.998345	0.0229547	0.00235124	1.6263e-22	VIRMA	51.6263	0	0.931873	0.00512205	0.0310537	0.86899	0.589163	0.0769094	0.0512597	0.133514	0.728307	0.0219041	0.0292899	0.454559	0.52319	-0.015338	0.0266877	0.565478	0.689331	0.0389671	0.0149445	0.009122
PC1	9	826585	rs4742448	G	C	202	9p24.3	0.541681	0.956455	-0.0199142	0.0020421	1.81134e-22	DMRT1	0	0	0.140919	-0.000560341	0.0248192	0.981988	0.379339	0.0192881	0.0525275	0.713469	0.54754	-0.0402194	0.0271794	0.138933	0.218099	-0.0615703	0.0334597	0.0657491	0.505909	-0.0335952	0.0145275	0.0207487
PC1	9	34107507	rs11557154	T	C	203	9p13.3	0.872698	1	0.0420195	0.00298707	6.04505e-45	DCAF12	33.1065	0	0.981849	0.0445697	0.0588117	0.448549	0.817708	-0.0417336	0.0605166	0.490431	0.859642	0.0204138	0.037978	0.590911	0.435381	0.0962693	0.0266741	0.00030727	0.779668	0.050651	0.0166851	0.00239972
PC1	9	37065323	rs527724323	CAAAAAA	C	204	9p13.2	0.569825	0.993515	0.0113033	0.00201587	2.05703e-08	PAX5	36.0643	1	0.682584	0.0104459	0.0171104	0.541528	0.699807	-0.0419811	0.0520677	0.420082	0.627487	0.0144043	0.0272307	0.596824	0.789647	0.00857111	0.03334	0.797116	0.657186	-0.0016492	0.0146785	0.910542
PC1	9	106877689	rs4743037	T	C	206	9q31.2	0.774901	0.995785	-0.0184024	0.00239099	1.39766e-14	ZNF462	32.507	0	0.568856	0.0155124	0.0158575	0.327959	0.816416	-0.0735892	0.0601002	0.220786	0.785444	-0.0231947	0.0321564	0.470719	0.801836	-0.0827417	0.0329698	0.0120862	0.675263	0.00899271	0.0148488	0.544767
PC1	9	124427636	rs10818963	A	T	207	9q33.3	0.346872	0.98998	-0.0124326	0.00210273	3.3676e-09	PSMB7	14.9571	1	0.750569	0.0260275	0.0186613	0.163097	0.426797	0.0230682	0.0494459	0.640833	0.364302	-0.00139111	0.0272952	0.959353	0.643067	0.00907913	0.0284412	0.749556	0.516591	0.0138807	0.0142647	0.330516
PC1	9	133018743	rs1755624	T	C	208	9q34.13	0.812798	0.999444	0.0146244	0.00255433	1.03214e-08	GTF3C5	6.36597	1	0.957613	-0.00719316	0.0400113	0.857327	0.886768	0.0181782	0.0751054	0.808753	0.844046	0.0100296	0.0354379	0.777163	0.949294	-0.0476115	0.0614449	0.438419	0.742219	0.0252496	0.0159335	0.113038
PC1	9	136522064	rs7036298	A	G	209	9q34.3	0.718663	0.97001	0.0124608	0.00225005	3.05943e-08	NOTCH1	2.86265	1	0.551457	0.00779963	0.0164029	0.634428	0.551325	-0.0407788	0.0523692	0.436169	0.764804	-0.0132173	0.0324394	0.68368	0.167878	0.0606735	0.0388642	0.118484	0.649504	0.0120205	0.0151892	0.428717
PC1	10	5774107	rs762222726	C	CAAACAT	21	10p15.1	0.391228	0.995756	0.0238636	0.00204812	2.25632e-31	GDI2	4.77311	0	0.551787	-0.000936151	0.0157024	0.95246	0.423419	-0.0257579	0.0469483	0.58325	0.388675	0.0514015	0.0272541	0.0592939	0.786034	0.00875879	0.0329846	0.790593	0.507867	0.0195318	0.0138816	0.159418
PC1	10	12159003	rs11257571	G	A	22	10p14	0.512118	0.995075	0.0110618	0.0019986	3.11609e-08	SEC61A2	11.158	1	0.427942	0.00745122	0.0155021	0.630758	0.485808	0.0912646	0.0472704	0.0535205	0.438249	-0.0180496	0.0265155	0.496049	0.551613	0.0128948	0.0272053	0.635514	0.358745	0.0186751	0.0144622	0.196598
PC1	10	32264184	rs72789751	G	A	23	10p11.22	0.867807	0.991473	0.017679	0.0029587	2.29731e-09	EPC1	31.2632	1	0.871814	0.0062531	0.023667	0.791617	0.847514	0.0247071	0.0726563	0.733816	0.87432	0.0249256	0.0398899	0.532063	0.954402	-0.0153926	0.0664123	0.816714	0.928325	0.0627723	0.0271182	0.0206258
PC1	10	94355078	rs12572897	A	G	24	10q23.33	0.87549	1	0.0406463	0.00302254	3.17468e-41	NOC3L	40.4323	0	0.814937	0.0564715	0.0199498	0.00464494	0.907738	0.0155789	0.0794417	0.844528	0.901864	0.0639072	0.0437171	0.143786	0.729449	-0.0236995	0.0300017	0.429564	0.700086	0.0360382	0.0153435	0.0188365
PC1	10	97365766	rs541108198	TA	T	25	10q24.1	0.706342	0.966863	-0.013668	0.00222767	8.48672e-10	RRP12	37.4217	0	0.73542	0.0424132	0.018258	0.0201795	0.681548	0.0230549	0.0532675	0.665151	0.656316	-0.0112191	0.0279059	0.68766	0.679197	0.0137045	0.0293726	0.640805	0.675424	-0.0253844	0.0152485	0.095971
PC1	10	103915096	rs1265164	G	A	26	10q24.33	0.131639	0.997959	0.102383	0.00295499	4.86407e-263	STN1	30.8723	0	0.567498	0.119537	0.015848	4.60257e-14	0.126368	0.0187305	0.076059	0.805478	0.161727	0.0946017	0.0356732	0.00800405	0.0239382	0.093502	0.0868516	0.281672	0.0897962	0.0512679	0.0245075	0.0364452
PC1	10	133231828	rs74973131	A	G	27	10q26.3	0.968043	0.991804	0.0373065	0.00569019	5.51569e-11	UTF1	1.55559	0	0.984742	0.0589193	0.0657476	0.370176					0.925722	0.0301331	0.0502728	0.548911					0.987842	0.15205	0.0651976	0.0196934
PC1	11	202253	rs939916	A	G	28	11p15.5	0.312756	0.989699	-0.0266955	0.00216327	5.49288e-35	BET1L	0	0	0.777815	-0.0404848	0.0206643	0.0500945	0.471102	-0.0306213	0.0482355	0.52554	0.292929	-0.0552029	0.0286877	0.05432	0.730979	-0.0214161	0.0304888	0.482413	0.564046	-0.0323816	0.0141516	0.0221264
PC1	11	5225911	rs1609812	A	G	29	11p15.4	0.15435	1	-0.0265323	0.00275944	6.9024e-22	HBB	4.22491	0	0.118469	-0.0419301	0.023881	0.0791225	0.279018	-0.0155288	0.0533014	0.770792	0.137505	-0.0339482	0.0376645	0.367412	0.469492	-0.0150842	0.0263673	0.56727	0.363989	-0.0249374	0.0145334	0.0861866
PC1	11	9568842	rs7939541	T	C	30	11p15.4	0.413932	0.995243	0.015275	0.00202995	5.2808e-14	WEE1	8.56784	0	0.215867	0.0510761	0.0192155	0.00785905	0.253215	-0.047014	0.0565001	0.40535	0.43792	0.012476	0.0266365	0.639514	0.453797	-0.0411693	0.0273077	0.131655	0.4224	0.0166163	0.0142042	0.242074
PC1	11	47356845	rs10769256	T	C	31	11p11.2	0.596394	0.990129	0.0178257	0.00204006	2.37629e-18	SPI1	46.3558	0	0.731644	-0.00160284	0.0178279	0.928362	0.703761	-0.016159	0.0546451	0.767453	0.547268	-9.55395e-05	0.0268496	0.997161	0.626746	-0.0261911	0.0283463	0.355502	0.528689	0.00772175	0.0140442	0.582444
PC1	11	67145998	rs552846225	GT	G	32	11q13.2	0.89389	0.924574	0.0185386	0.00336708	3.67426e-08	KDM2A	66.145	1					0.946078	-0.0800618	0.108395	0.460142	0.962429	0.0103773	0.073675	0.887987
PC1	11	108440928	rs4754322	C	T	33	11q22.3	0.589643	0.999015	0.0462082	0.00202856	7.43019e-115	C11orf65	27.6357	0	0.60717	0.0266286	0.0159011	0.0940048	0.467854	-0.0377861	0.0496159	0.446315	0.530268	0.0365383	0.0261887	0.162957	0.566973	0.0381239	0.0266336	0.15231	0.438018	0.020997	0.0139656	0.132717
PC1	11	118831563	rs145031041	ATTTATTTTTATT	A	34	11q23.3	0.240406	0.921498	-0.0132704	0.00243007	4.73707e-08	DDX6	17.2451	0	0.729675	0.0210834	0.0184423	0.252954	0.195113	0.104665	0.0626223	0.0946499	0.211987	-0.0249606	0.0336103	0.457696	0.0275017	-0.0767057	0.0959345	0.423964	0.193245	0.0049727	0.0187424	0.790764
PC1	11	124800173	rs183501631	A	G	35	11q24.2	0.944122	0.898072	0.0251239	0.00457766	4.05621e-08	MSANTD2	11.2764	1					0.968213	-0.0675524	0.152846	0.658514	0.990964	0.379978	0.154526	0.0139325
PC1	12	11604809	rs10845387	A	G	37	12p13.2	0.654615	1	0.0158245	0.00209367	4.08507e-14	ETV6	10.6038	0	0.495462	0.032163	0.0153855	0.0365746	0.672619	0.0830956	0.0525368	0.113726	0.753709	0.0425195	0.0300349	0.156872	0.302542	0.0780686	0.0293707	0.00785959	0.516476	0.0192787	0.0139634	0.167382
PC1	12	24609175	rs12369950	C	T	38	12p12.1	0.863876	0.996495	0.0218736	0.00290792	5.39138e-14	SOX5	23.6082	0	0.968958	0.0112358	0.0497103	0.821181	0.658322	0.139035	0.0529895	0.00869481	0.778413	0.0368133	0.0317806	0.246718	0.323155	-0.00069065	0.0289012	0.980935	0.765531	0.021931	0.0164891	0.183508
PC1	12	42446280	rs149559306	C	A	39	12q12	0.98509	1	-0.0528408	0.00821527	1.25913e-10	PPHLN1	41.4453	1									0.996196	-0.0567446	0.213626	0.790528					0.998546	0.071016	0.183026	0.698009
PC1	12	54304624	rs79755767	A	G	41	12q13.13	0.900331	0.983022	-0.0308873	0.00335828	3.66775e-20	COPZ1	53.3036	0	0.982108	0.0806616	0.0666116	0.225925	0.929243	-0.0361967	0.0966922	0.708145	0.948958	-0.0209221	0.0601697	0.728051					0.964445	0.00433241	0.0390105	0.911571
PC1	12	56688274	rs17445108	A	G	42	12q13.3	0.867399	1	0.0207415	0.00294301	1.81886e-12	PTGES3	55.6873	1	0.99025	0.0281134	0.08111	0.728885	0.927083	-0.042025	0.0954422	0.659705	0.912134	0.0311604	0.0472978	0.510016					0.94804	-0.0129563	0.0311803	0.677755
PC1	12	66310445	rs75770066	G	A	43	12q14.3	0.967053	1	0.03164	0.00557801	1.40916e-08	HELB	65.3094	1	0.995278	-0.0178219	0.111846	0.873399	0.974702	0.196132	0.156418	0.209879	0.970521	-0.0614646	0.0787537	0.435116					0.93781	0.0314606	0.0286641	0.272397
PC1	12	75496810	rs148070303	C	T	44	12q21.2	0.963398	0.958208	-0.0298378	0.00542835	3.87053e-08	GLIPR1,KRR1	58.7685	1	0.996615	0.0120891	0.141477	0.931904	0.980602	0.111665	0.190909	0.558609	0.979035	0.116816	0.0967185	0.227126					0.986914	0.00311076	0.06903	0.964056
PC1	12	88561692	rs1907702	A	G	45	12q21.32	0.219729	0.997933	-0.0170568	0.00241449	1.61399e-12	KITLG	45.7036	0	0.88033	-0.030786	0.0270675	0.25538	0.223839	0.00999397	0.0581296	0.863496	0.158724	-0.0006297	0.036096	0.986081	0.252105	-0.0314837	0.0310327	0.310329	0.267025	0.00838797	0.0159622	0.599244
PC1	12	111466567	rs4766578	A	T	46	12q24.12	0.495728	0.998596	-0.0171857	0.00199539	7.1351e-18	ATXN2	22.7987	0	0.0379816	-0.0485958	0.043148	0.260055	0.286374	-0.121415	0.0536293	0.023576	0.647978	0.0189521	0.0278455	0.496113					0.115401	-0.0281321	0.0219157	0.199263
PC1	12	120478839	rs111260157	G	C	47	12q24.31	0.893675	0.996087	-0.038188	0.00323904	4.39845e-32	DYNLL1	13.7865	0	0.967392	0.00840522	0.0485615	0.862585	0.919952	-0.0102697	0.0918191	0.910945	0.951197	-0.131797	0.0623978	0.0346689	0.945536	-0.00700604	0.0595009	0.906268	0.922972	0.00740549	0.0262796	0.778101
PC1	12	130337729	rs187038591	C	T	48	12q24.33	0.616899	0.976073	0.012824	0.00207637	6.5675e-10	PIWIL1	3.92758	0	0.939808	-0.00668383	0.0355567	0.850895	0.754216	-0.0134611	0.0577693	0.815749	0.54716	0.0148097	0.0263809	0.574537	0.790988	0.0622907	0.0331596	0.0603101	0.71534	0.00309983	0.0157432	0.843905
PC1	12	132469757	rs79228077	T	G	49	12q24.33	0.367858	0.852934	0.0158207	0.00223622	1.49727e-12	FBRSL1	1.79555	0	0.457647	0.0294009	0.0176187	0.09517	0.365613	0.0316698	0.0541009	0.558289	0.416129	0.0621652	0.0300421	0.0385203	0.140082	0.0374797	0.0445349	0.400023	0.384502	-0.000339353	0.0164544	0.983546
PC1	13	41181203	rs2324785	T	A	50	13q14.11	0.154324	0.994684	-0.028985	0.00276448	1.01461e-25	KBTBD7	40.1802	0	0.864882	-0.0116517	0.0243729	0.632607	0.163784	-0.15224	0.0680553	0.0252866	0.163014	-0.0946152	0.0356807	0.00800829	0.65639	-0.0539654	0.028289	0.0564365	0.288074	-0.0151496	0.0154958	0.328243
PC1	13	50956450	rs200320729	TA	T	52	13q14.3	0.973087	0.97946	-0.0475001	0.00622556	2.35017e-14	RNASEH2B	49.9554	1	0.94802	-0.00986846	0.0360281	0.784153	0.981755	0.264656	0.189909	0.163441	0.986729	-0.144493	0.116709	0.215694					0.949253	-0.0687864	0.032309	0.0332529
PC1	13	72812165	rs118101483	G	A	53	13q21.33	0.984521	0.962493	-0.090641	0.00822121	2.88669e-28	PIBF1	42.5422	0	0.998649	-0.12655	0.221369	0.567545					0.980982	-0.0296685	0.0987464	0.763832					0.975147	-0.126714	0.0474667	0.00759539
PC1	14	21467054	rs113960144	A	G	55	14q11.2	0.8907	0.997673	-0.0273532	0.00319309	1.06807e-17	RAB2B	20.4661	0	0.810318	0.00100712	0.0199936	0.959826	0.757785	-0.0558641	0.0559565	0.31811	0.876281	0.0204919	0.0401161	0.609481	0.949435	-0.0207212	0.0603059	0.731146	0.957305	0.00903603	0.0349761	0.796138
PC1	14	65076384	rs45604339	T	C	56	14q23.3	0.649089	0.996617	0.026119	0.00209231	9.21086e-36	MAX	42.9573	0	0.856424	0.0176709	0.0223644	0.429449	0.807201	-0.0263642	0.0606957	0.664023	0.786448	0.0691645	0.0323625	0.0325837	0.859683	0.0640446	0.0397224	0.106896	0.722645	0.02825	0.0156536	0.0711214
PC1	14	72951387	rs137901416	A	G	57	14q24.2	0.897841	0.998385	-0.0594047	0.00328803	5.80497e-73	DCAF4	35.0823	0	0.972852	-0.037889	0.0483629	0.433373	0.906965	-0.196265	0.0806847	0.0149955	0.910087	-0.0653303	0.046008	0.155615	0.790556	-0.0460515	0.0334136	0.168134	0.947181	-0.0148361	0.0311878	0.634287
PC1	14	91504170	14:91970514_GA_G	G	GA	58	14q32.12	0.546667	0.997367	-0.0208397	0.00200139	2.1717e-25	PPP4R3A	16.5295	0	0.471045	-0.012298	0.0153372	0.422642	0.493709	0.0187139	0.0481366	0.697448	0.559124	0.00383282	0.0269579	0.88694	0.521678	-0.0298344	0.0265519	0.261172	0.505445	-0.0293352	0.0138425	0.0340722
PC1	14	95714358	rs2887399	T	G	59	14q32.13	0.795194	0.994271	-0.0226321	0.00247442	5.88573e-20	TCL1A	12.3194	0	0.560668	-0.01702	0.0159178	0.284962	0.794115	0.0191323	0.0604963	0.751808	0.735324	0.00433236	0.0300869	0.885504	0.868751	-0.0525768	0.0398293	0.186818	0.801419	-0.032404	0.0176108	0.0657673
PC1	14	103937874	rs147358824	CT	C	60	14q32.33	0.672416	0.947675	0.0138327	0.00218059	2.24528e-10	TDRD9	4.09584	1	0.709268	0.0291142	0.0170822	0.0883141	0.657292	-0.0100995	0.0500111	0.839959	0.670799	0.0113463	0.0284972	0.690515	0.646421	0.0119068	0.0277112	0.667432	0.690775	-0.0255856	0.015419	0.0970443
PC1	15	41740185	rs17677991	G	C	61	15q15.1	0.653752	1	-0.024414	0.00209614	2.37301e-31	MGA	40.7392	0	0.775938	-0.031055	0.0184364	0.092098	0.599702	0.0310467	0.0505173	0.538835	0.627615	-0.0588655	0.027388	0.0316097	0.792373	-0.0113216	0.032596	0.728341	0.703748	-0.0207617	0.0152036	0.172072
PC1	15	50061080	rs12903325	G	T	62	15q21.2	0.759094	0.985525	0.0400974	0.00234448	1.41221e-65	ATP8B4	49.0601	0	0.913314	-0.0233904	0.0288145	0.416931	0.805439	-0.0051668	0.0631348	0.934776	0.713178	0.0247966	0.0292552	0.396663	0.646985	0.0393588	0.0283507	0.16505	0.729159	0.0381177	0.0159456	0.016826
PC1	15	56485853	rs3985747	T	A	63	15q21.3	0.590931	0.994951	-0.0136423	0.00203315	1.9467e-11	MNS1	46.4953	0	0.867633	0.000409011	0.0231802	0.985922	0.661517	-0.0670255	0.0518404	0.196039	0.689485	-0.0142652	0.0284575	0.616172	0.537377	0.0401907	0.0269675	0.136135	0.726096	0.00518759	0.0156436	0.740183
PC1	15	64824191	rs75683534	A	C	64	15q22.31	0.980381	0.933559	-0.0496796	0.00742938	2.27929e-11	PIF1	38.157	0	0.997746	0.0619016	0.192981	0.748388					0.994535	0.214559	0.18756	0.252645					0.992824	-0.0308018	0.0958996	0.748068
PC1	15	74044292	rs5742915	C	T	65	15q24.1	0.538984	1	-0.0248161	0.00199963	2.29774e-35	PML	28.9369	0	0.941317	0.023994	0.0340103	0.480504	0.679315	0.120035	0.0508847	0.0183261	0.595474	-0.00521585	0.0267899	0.845632	0.989831	-0.0770849	0.137202	0.574228	0.723401	-0.00600148	0.0154811	0.698265
PC1	16	3600986	rs113490934	C	T	66	16p13.3	0.937197	0.986399	0.0416451	0.00413855	8.07235e-24	SLX4	2.59999	0	0.941414	0.0457253	0.0333604	0.170485	0.951646	0.104425	0.11374	0.358568	0.981211	-0.0913634	0.100546	0.363521	0.96527	0.0658111	0.0725613	0.364422	0.945334	0.0613518	0.0307338	0.0459082
PC1	16	8979203	rs11646283	C	T	67	16p13.2	0.593739	0.995527	-0.0164056	0.00203577	7.71436e-16	USP7	7.9782	0	0.331452	-0.0378518	0.0169779	0.0257822	0.588971	-0.0138171	0.0506885	0.785171	0.653091	-0.0405524	0.0277751	0.144283	0.740499	-0.00927249	0.0316585	0.769605	0.567604	-0.0333614	0.0141058	0.018026
PC1	16	14558363	rs182059586	C	T	68	16p13.12	0.973971	0.883444	0.077275	0.00667195	5.08042e-31	PARN	13.5574	0	0.996902	0.117942	0.155272	0.447504	0.980421	-0.0809646	0.191745	0.67284	0.979021	-9.32078e-05	0.0998591	0.999255
PC1	16	28402196	rs450962	G	A	69	16p12.1	0.706297	0.826918	-0.0179556	0.00241707	1.09698e-13	EIF3CL	27.4012	0	0.962566	0.0308909	0.0483875	0.523209	0.62596	0.063058	0.0556822	0.257441	0.751194	-0.0197013	0.0326132	0.545784					0.850733	-0.00370096	0.0223038	0.868209
PC1	16	50147347	16:50181258_GT_G	G	GT	70	16q12.1	0.284914	0.96355	0.0260347	0.00225374	7.23269e-31	TENT4B	41.181	0	0.687519	0.0400151	0.0173179	0.020854	0.325242	0.0254134	0.0529247	0.631098	0.339642	0.00694636	0.0279988	0.80406	0.354116	-0.0385308	0.0286393	0.178502	0.279766	0.0281546	0.01577	0.0742079
PC1	16	53442130	rs72801818	T	C	71	16q12.2	0.699205	0.996282	-0.0132406	0.00217706	1.18785e-09	RBL2	37.8862	1	0.942438	-0.0324675	0.0367356	0.376795	0.774936	-0.0197322	0.0591769	0.738798	0.701207	-0.0356256	0.0291472	0.221607	0.97958	-0.0724924	0.105319	0.491255	0.862146	0.0118751	0.020929	0.570441
PC1	16	74655050	rs7191665	G	T	72	16q23.1	0.494551	1	0.0320743	0.00199992	6.96306e-58	RFWD3	16.6733	0	0.1961	0.050037	0.0194156	0.00996185	0.504464	0.0974751	0.0516339	0.0590514	0.52016	0.0292868	0.0263801	0.266919	0.226059	-0.0127514	0.0318619	0.689003	0.393711	0.0253004	0.0141072	0.0729038
PC1	16	82170153	rs2303262	T	C	73	16q23.3	0.228441	1	0.0596466	0.00237462	3.13329e-139	MPHOSPH6	9.15819	0	0.0348909	0.0690775	0.0420384	0.100342	0.145089	0.15839	0.0694105	0.0224937	0.229175	0.0244924	0.0311742	0.432065	0.156992	0.0483372	0.036174	0.18147	0.174833	0.0667863	0.0180382	0.000213496
PC1	16	88039423	rs62046862	A	C	74	16q24.2	0.458048	0.948533	-0.0275941	0.00205959	6.22587e-41	BANP	3.28892	0	0.93575	0.0411163	0.0346885	0.235899	0.660029	-0.0986762	0.0538339	0.0668067	0.578504	-0.00509477	0.0269825	0.850236	0.937637	-0.0729126	0.0567882	0.199163	0.785484	-0.00752473	0.0180278	0.676388
PC1	17	175396	17:25187_CCCACTGCT_C	C	CCCACTGCT	75	17p13.3	0.935248	0.977431	-0.0598082	0.00409307	2.35288e-48	DOC2B	0	0	0.964456	-0.0331105	0.0456629	0.468386	0.948865	-0.102725	0.10877	0.344954	0.944762	-0.130471	0.0576213	0.023557					0.964281	0.00475914	0.0388225	0.902434
PC1	17	5387806	rs149760662	C	T	76	17p13.2	0.993901	1	-0.071218	0.0128078	2.68943e-08	NUP88	4.38681	1																	0.998923	-0.0923974	0.212981	0.664411
PC1	17	8233498	rs11655447	G	A	77	17p13.1	0.716756	0.998927	0.0297466	0.00221511	4.09072e-41	CTC1	7.2325	0	0.81506	0.0247246	0.0203125	0.223524	0.673541	-0.033284	0.0517522	0.520133	0.68609	0.0291242	0.0281755	0.30129	0.69403	0.0722259	0.0295368	0.0144737	0.768827	-0.00108157	0.016373	0.947331
PC1	17	18094293	rs140494697	T	G	78	17p11.2	0.992471	0.873173	-0.07439	0.0123417	1.66487e-09	DRG2	17.0933	1									0.991403	-0.128893	0.141225	0.361411					0.996738	-0.0637807	0.14451	0.658954
PC1	17	30834485	rs11080134	G	A	79	17q11.2	0.632953	1	-0.01565	0.00206439	3.43084e-14	ATAD5	29.8335	0	0.918568	0.0301967	0.0287665	0.293847	0.744792	0.00728239	0.0548976	0.894467	0.65272	-0.012898	0.0271999	0.635362	0.99428	-0.194844	0.180177	0.279519	0.818921	0.0106943	0.0180614	0.553777
PC1	17	39583908	rs1877030	C	T	80	17q12	0.155168	0.991253	0.0174332	0.00276286	2.79338e-10	CDK12	38.5829	1	0.223281	0.00126378	0.0188715	0.946607	0.218029	0.00524671	0.0562324	0.925662	0.243641	-0.0165147	0.0301966	0.584443	0.225058	0.0145572	0.0321684	0.650885	0.0691577	-0.0361651	0.0280501	0.197293
PC1	17	43370860	rs12941945	G	A	81	17q21.31	0.835228	0.988828	0.0361925	0.00270295	6.91672e-41	ARL4D	40.8766	0	0.761908	0.042448	0.0185756	0.0223039	0.786	0.0574837	0.058752	0.32787	0.80621	0.0721947	0.0333411	0.030362	0.694307	-0.010615	0.0289314	0.713692	0.826009	0.0258347	0.0186888	0.16686
PC1	17	46063913	rs11870844	T	A	82	17q21.31	0.249113	0.975812	0.0133455	0.00233678	1.12264e-08	KANSL1	38.1835	1	0.457357	-0.0209277	0.0162953	0.199045	0.363323	0.0057674	0.0527562	0.912947	0.194752	0.0293786	0.0337711	0.384337	0.396617	-0.0230522	0.0278529	0.407874	0.200156	0.0177082	0.0177896	0.319528
PC1	17	49701431	rs8186	T	C	83	17q21.33	0.957778	0.983149	-0.0289854	0.00499788	6.64997e-09	SLC35B1	34.546	1	0.860463	-0.021793	0.0233997	0.351679	0.895909	0.00394569	0.0795608	0.960446	0.960746	-0.0503521	0.0681793	0.460195	0.945441	0.00390291	0.0628153	0.950457	0.9238	-0.0192347	0.027395	0.482602
PC1	17	58326988	rs2526378	G	A	84	17q22	0.551949	1	-0.0130473	0.00200435	7.54223e-11	TSPOAP1	25.9205	1	0.390299	-0.00194248	0.0158293	0.902334	0.567708	0.034553	0.0480865	0.472412	0.542031	-0.0241436	0.0263447	0.359431	0.488559	-0.0308342	0.0260011	0.235669	0.483577	0.00348476	0.0137915	0.800519
PC1	17	67710632	rs4496196	G	C	85	17q24.2	0.444122	0.992522	-0.0130332	0.00201403	9.72299e-11	NOL11	16.5368	0	0.736856	-0.0111266	0.0176594	0.528648	0.377317	-0.0144377	0.0493249	0.769747	0.486582	-0.0535515	0.0264122	0.0426089	0.518704	0.00281253	0.0266431	0.915929	0.466337	-0.0101931	0.0139296	0.464316
PC1	17	76005025	rs2069536	G	A	86	17q25.1	0.254971	0.997148	0.0167948	0.00229057	2.26517e-13	EVPL,CDK3	8.24242	0	0.0512346	0.0429713	0.0360564	0.233348	0.268257	-0.0469306	0.0530787	0.376604	0.311501	0.0661672	0.0284951	0.0202297	0.13319	-0.00151128	0.0395995	0.969557	0.204963	-0.00378962	0.0170542	0.82415
PC1	17	78187152	rs144204502	T	C	87	17q25.3	0.987376	0.972868	0.118578	0.00905022	3.19521e-39	TK1	6.06029	0									0.985749	0.22198	0.112654	0.0487854					0.9866	0.0656428	0.0661752	0.32122
PC1	18	658423	rs3891167	G	A	88	18p11.32	0.74296	0.921467	0.0548577	0.00237565	5.61048e-118	TYMS	0	0	0.706554	-0.0133824	0.017992	0.457	0.823515	-0.0342891	0.0662302	0.60465	0.806547	0.0257153	0.0344612	0.455539	0.907867	-0.00274237	0.0496231	0.955928	0.854928	0.0615399	0.0217196	0.00460585
PC1	18	5244963	rs34495101	CTG	C	89	18p11.31	0.612531	0.934093	0.0116893	0.00211669	3.3431e-08	ZBTB14	4.24396	1	0.479501	-0.0125997	0.0158467	0.426556	0.692726	-0.0517655	0.0536642	0.334736	0.548467	0.0191154	0.0277852	0.491471	0.925793	-0.00210024	0.0534202	0.968639	0.591557	0.0188853	0.0145512	0.194338
PC1	18	44416285	rs74997723	G	C	90	18q12.3	0.869642	0.990373	-0.0399885	0.00297248	2.96006e-41	SETBP1	36.947	0	0.928083	-0.0129088	0.0303174	0.670263	0.859512	-0.0287937	0.0678017	0.671073	0.895916	-0.0414132	0.0430129	0.335643	0.815257	-0.0230234	0.0349194	0.509684	0.956247	-0.0296883	0.0350167	0.396532
PC1	18	54275361	18:51801731_CAT_C	C	CAT	91	18q21.2	0.598855	0.997936	-0.0284794	0.00203589	1.8281e-44	POLI	27.0879	0	0.899687	0.0131013	0.0264354	0.62018	0.576132	-0.0583154	0.0495255	0.239003	0.520773	-0.039288	0.0269069	0.14425	0.327945	0.00872477	0.0285991	0.760312	0.569204	-0.0163006	0.013983	0.243717
PC1	18	76978026	rs28555591	G	A	92	18q23	0.684894	0.994419	-0.0161714	0.00214932	5.31496e-14	MBP	4.38526	0	0.727735	-0.0192975	0.0184113	0.294578	0.651762	0.0688138	0.0504675	0.172717	0.715879	0.0421163	0.0298327	0.158023	0.678253	-0.0308064	0.0285813	0.2811	0.740911	-0.0340116	0.0159763	0.0332652
PC1	18	79722189	rs12456692	T	C	93	18q23	0.618903	0.999286	0.0166524	0.00205122	4.72825e-16	CTDP1	1.6411	0	0.940179	0.0223641	0.0343677	0.515222	0.62355	0.040183	0.049182	0.413913	0.65064	-0.0282453	0.027965	0.312484	0.572608	0.0115418	0.0268619	0.667435	0.616783	-0.00329879	0.0143981	0.818782
PC1	19	4374853	rs11667543	T	C	94	19p13.3	0.745359	0.998388	0.0162094	0.0022883	1.40443e-12	SH3GL1	3.37385	0	0.962096	0.0266983	0.0420105	0.525093	0.746297	-0.0251667	0.0543377	0.643255	0.793429	0.0420448	0.0322679	0.192578	0.943091	-0.0129345	0.0579077	0.823252	0.806921	0.00742103	0.0176898	0.674845
PC1	19	8439685	rs12971598	T	C	95	19p13.2	0.631897	0.994728	-0.0141176	0.00207147	9.41022e-12	MARCH2	7.43869	1	0.857809	-0.0404303	0.0226154	0.0738193	0.674965	-0.0109034	0.0513536	0.831858	0.595822	0.0401625	0.0266628	0.131987	0.907966	0.0290215	0.0476004	0.542066	0.743106	0.00402915	0.0159477	0.800541
PC1	19	13109889	rs35601737	G	C	96	19p13.13	0.692634	1	0.0162508	0.00216824	6.63437e-14	TRMT1	12.1089	0	0.925067	-0.0296831	0.0298098	0.319372	0.80878	-0.0357322	0.0613767	0.560448	0.706542	-0.00828305	0.0287589	0.773334	0.995127	-0.0719785	0.197622	0.715692	0.900495	-0.009943	0.0232948	0.669501
PC1	19	22032639	rs8105767	G	A	97	19p12	0.712218	0.995549	-0.0424443	0.00220632	1.79349e-82	ZNF257	21.0316	0	0.504714	-0.0142939	0.0159576	0.370391	0.648048	-0.0159104	0.0494495	0.747641	0.663929	-0.0901758	0.0279115	0.00123453	0.679672	-0.0736961	0.0294558	0.0123521	0.610664	-0.0305685	0.014297	0.0325087
PC1	19	33260503	19:33751409_AG_A	A	AG	99	19q13.11	0.911896	0.975432	-0.0304179	0.00355889	1.26328e-17	SLC7A10	26.3471	0	0.842188	-0.0473118	0.0220918	0.0322263	0.89497	-0.00421456	0.079163	0.957541	0.882253	-0.110439	0.0421589	0.00880359	0.683969	-0.0632156	0.0298997	0.0344937	0.832759	-0.0317075	0.0195814	0.10539
PC1	19	39348314	rs62119681	G	C	100	19q13.2	0.870493	0.975055	-0.0188732	0.0030058	3.40918e-10	SAMD4B	20.2593	1	0.970723	0.0110718	0.0496836	0.823656	0.831235	0.0203266	0.0666063	0.760233	0.843504	-0.00938637	0.0365474	0.797312	0.937166	0.102613	0.0593935	0.0840446	0.74456	-0.0266205	0.0168882	0.114962
PC1	19	47076325	19:47579582_GCA_G	G	GCA	102	19q13.32	0.224704	0.962472	0.0147824	0.00243547	1.28215e-09	ZC3H4	12.5313	1	0.772805	0.00492737	0.0192515	0.797991	0.386689	0.0921047	0.0505637	0.068522	0.311294	0.0245459	0.0292965	0.402118	0.625155	0.00470008	0.0282062	0.867659	0.450879	0.00679584	0.0144336	0.637758
PC1	19	51653614	rs10401507	G	A	103	19q13.41	0.165052	0.996504	-0.0147778	0.00269025	3.94966e-08	AC018755.2	7.954	1	0.0282688	0.0418535	0.0486139	0.389272	0.130798	-0.0584234	0.0716356	0.41475	0.128886	-0.0304567	0.0390349	0.435247	0.18046	0.0204627	0.0346683	0.555028	0.0710851	-0.00465793	0.0274221	0.86512
PC1	19	56858687	rs8102497	A	G	104	19q13.43	0.568202	0.995315	0.0183461	0.0020174	9.55432e-20	ZIM2	2.74893	0	0.453608	0.0158825	0.015825	0.315554	0.623748	0.0263987	0.0517726	0.610124	0.627814	-0.00276467	0.0270962	0.918731	0.549641	0.0242776	0.0271285	0.370835	0.644257	-0.00760614	0.0148417	0.608313
PC1	20	25477710	rs149413330	A	G	118	20p11.21	0.999414	0.710591	-0.389788	0.0488744	1.51985e-15	NINL	24.4767	1	0.996441	-0.0108318	0.132039	0.934619
PC1	20	36950277	rs4810362	G	A	119	20q11.23	0.849987	0.991536	0.0631676	0.00281217	9.72747e-112	SAMHD1	28.4839	0	0.687631	0.0480031	0.0171604	0.00515276	0.619121	0.045724	0.0509087	0.369101	0.892331	0.0564839	0.0436406	0.195562	0.531147	0.0308716	0.0277115	0.265264	0.837325	0.0870872	0.0191241	5.26854e-06
PC1	20	63689775	rs35640778	A	G	120	20q13.33	0.978373	1	0.271135	0.00689877	0	RTEL1-TNFRSF6B,RTEL1	1.74439	0	0.998222	0.211835	0.184087	0.249842					0.996006	0.273622	0.209935	0.192449					0.986216	0.198305	0.0598422	0.000920407
PC1	21	14981488	rs17274750	C	A	121	21q21.1	0.902808	1	0.0209462	0.00336521	4.83615e-10	NRIP1	13.9805	1	0.991231	-0.0729597	0.084499	0.387897	0.953869	-0.0828728	0.116732	0.477742	0.878661	0.037834	0.040265	0.347411					0.927741	0.0145009	0.0266627	0.586532
PC1	21	28935810	rs6516881	A	G	122	21q21.3	0.790949	0.990859	-0.0140555	0.00246198	1.13611e-08	LTN1	18.7642	1	0.289445	-0.00763814	0.0174054	0.660779	0.580378	0.00397802	0.049682	0.936182	0.787478	-0.0348928	0.0321564	0.277879	0.32861	0.0105826	0.0288077	0.713357	0.83533	0.0408306	0.0190006	0.031641
PC1	21	33994962	rs2040169	A	G	123	21q22.11	0.832693	0.997656	-0.0146416	0.00267087	4.2062e-08	AP000311.1	13.705	1	0.937917	-0.0696334	0.0327718	0.0336039	0.804114	0.0134866	0.0617296	0.827056	0.828594	-0.101639	0.0350966	0.00377981	0.922943	-0.0302605	0.0513969	0.556022	0.828079	0.00702475	0.0184901	0.704005
PC1	21	46657387	rs538256562	A	AAAAC	124	21q22.3	0.892519	0.90557	-0.0221175	0.00337927	5.94703e-11	PRMT2	1.0426	1	0.977378	-0.0350144	0.0562408	0.533561	0.948871	0.158431	0.124073	0.201631	0.930848	0.0773057	0.0533964	0.147681					0.966281	-0.0769559	0.0438864	0.0795115
PC1	22	16988159	rs28502153	A	C	125	22q11.1	0.620855	1	0.0266461	0.00205324	1.63946e-38	GAB4	15.9872	0	0.786608	0.0431422	0.0188872	0.0223599	0.582589	0.0235121	0.0494604	0.634522	0.575124	0.0322672	0.0269831	0.231762	0.620975	0.0151427	0.027505	0.581946	0.544099	0.023894	0.0139134	0.0859172
PC1	22	23538691	rs131398	A	G	126	22q11.23	0.683083	0.984717	-0.0130717	0.00215642	1.34633e-09	IGLL1	22.5377	1	0.637449	-0.00574282	0.016661	0.730331	0.739189	0.0339307	0.0554519	0.540607	0.711797	-0.00132038	0.0292094	0.963945	0.558522	0.0243732	0.0273625	0.373061	0.681316	-0.048565	0.0154461	0.00166564
PC1	22	27785411	rs2283847	T	C	127	22q12.1	0.445718	0.951629	0.0124901	0.00205738	1.2723e-09	MN1	24.0231	1	0.626236	0.0150391	0.0180345	0.404335	0.476614	-0.00629703	0.050732	0.901218	0.523943	-0.0142295	0.0268649	0.596341	0.589777	0.0251261	0.0306002	0.411584	0.524119	0.0240925	0.014895	0.105772
PC1	22	31678406	rs9621316	C	T	128	22q12.2	0.91708	0.998281	0.0211354	0.00361809	5.17071e-09	PRR14L	20.1301	1	0.757583	-0.00149175	0.0180371	0.934087	0.836117	-0.0814873	0.0645385	0.206727	0.918999	-0.0389417	0.0487972	0.424851	0.961202	0.207921	0.0684496	0.00238495	0.944949	0.0121756	0.0306045	0.69075
PC1	22	35280145	rs35288294	CT	C	129	22q12.3	0.347493	0.996563	-0.0134262	0.00209496	1.46639e-10	HMGXB4	16.5283	1	0.868899	-0.0380544	0.0235394	0.105959	0.412678	-0.0374959	0.0483313	0.437862	0.322537	0.0045973	0.027958	0.869388	0.437356	-0.0324577	0.0266111	0.222576	0.414715	-0.00900046	0.0140648	0.522221
PC1	22	38525079	rs5750617	A	T	130	22q13.1	0.672427	0.987357	-0.0125824	0.00213407	3.72512e-09	DMC1	13.2834	1	0.492439	0.00851836	0.0156086	0.58524	0.690059	-0.0529372	0.0520431	0.309068	0.669765	0.0338494	0.0281769	0.229628	0.579095	-0.0237215	0.0279787	0.396527	0.636304	0.00911837	0.0146996	0.53505
PC1	22	41244846	rs6002295	C	T	131	22q13.2	0.432235	0.896635	0.0128882	0.00212489	1.31665e-09	RANGAP1	10.5636	1	0.756453	0.00841849	0.0191736	0.660613	0.388804	-0.00755921	0.0527942	0.886146	0.389128	0.0196534	0.0280415	0.483385	0.714462	0.00634716	0.0326423	0.845827	0.412666	0.0113792	0.0156858	0.468179
PC1	22	45372869	rs6007002	C	G	132	22q13.31	0.653123	0.999644	-0.0195085	0.0020905	1.0392e-20	SMC1B	6.4356	0	0.173587	-0.0384768	0.0209688	0.066512	0.611911	0.0505538	0.0511137	0.322641	0.616789	-0.0117846	0.0269916	0.662401	0.525563	0.0077185	0.0270825	0.775645	0.566636	-0.019364	0.0140208	0.16725
PC1	22	50532837	rs140522	C	T	133	22q13.33	0.327628	1	0.0331134	0.00212231	7.00164e-55	ODF3B	1.27563	0	0.522382	-0.0134888	0.0155036	0.384278	0.322917	-0.00146302	0.0514486	0.977314	0.328452	-0.0093208	0.028339	0.742229	0.332203	0.069034	0.028635	0.0159166	0.308691	0.0173873	0.0149263	0.24407
PC1	23	16774714	rs760477021	GAAAG	G	134	Xp22.2	0.413541	0.931875	0.0106313	0.00171858	6.16694e-10	SYAP1	15.7737	1	0.778608	0.0407166	0.0172891	0.0185204	0.638152	0.039968	0.0454601	0.3793	0.432118	-0.0119999	0.0229466	0.601009	0.846471	0.00584265	0.0336976	0.862349	0.417716	0.00106871	0.0119093	0.928496
PC1	23	21845893	rs6633460	A	G	135	Xp22.12	0.879449	0.994357	0.0142369	0.00253814	2.03264e-08	MBTPS2	20.8449	1	0.700363	-0.00645473	0.014541	0.657114	0.668186	-0.0572644	0.0455122	0.208312	0.855084	0.0909125	0.0313031	0.0036812	0.682283	-0.0190218	0.0248478	0.443956	0.935224	0.0168817	0.0232346	0.467487
PC1	23	24693691	rs187667784	A	C	136	Xp22.11	0.995798	0.958603	-0.0895436	0.0129272	4.30626e-12	POLA1	23.6927	1
PC1	23	47264711	rs5953019	T	C	137	Xp11.3	0.952936	0.912091	-0.0254344	0.00401652	2.41301e-10	USP11	46.2637	1					0.711803	-0.0565904	0.0475644	0.234139	0.958693	0.0208474	0.0562389	0.710866	0.924604	-0.066461	0.047827	0.164646
PC1	23	58443935	rs140569707	A	G	138	Xp11.21	0.931362	0.892362	-0.0387245	0.00339263	3.54732e-30	ZXDA	57.4429	0	0.996721	-0.0245871	0.119049	0.836377					0.971862	-0.0181343	0.0701164	0.79592					0.960627	-0.0113395	0.030164	0.706972
PC1	23	66008419	rs5964484	A	G	139	Xq12	0.868808	0.994954	-0.0629293	0.00245058	1.98609e-145	VSIG4	65.0074	0	0.30975	-0.0163803	0.0149113	0.271981	0.770845	0.0324963	0.0496432	0.512727	0.911025	-0.101941	0.0381189	0.00748876					0.894187	-0.0563775	0.018524	0.00233851
PC1	23	77841851	rs34014897	ATT	A	140	Xq21.1	0.478976	0.800806	0.0129164	0.00177995	3.96917e-13	MAGT1	76.8409	0	0.930133	0.00705856	0.0271123	0.794598	0.481018	0.0799876	0.0477149	0.0936677	0.454551	0.00717825	0.023887	0.76379					0.57988	0.00796601	0.0125156	0.52446
PC1	23	120875125	rs871733	C	T	141	Xq24	0.522567	0.976275	-0.00967623	0.00166703	6.45729e-09	CT47B1	36.1558	1	0.0839998	-0.0113016	0.0255626	0.658405	0.408264	0.059724	0.0437935	0.172641	0.6541	-0.0337382	0.0231945	0.145786	0.312206	0.0312791	0.0261576	0.231776	0.524411	0.0100131	0.0116966	0.391958
PC1	23	152701287	rs7056365	T	G	142	Xq28	0.832286	0.988906	-0.0291616	0.00221872	1.85652e-39	MAGEA3	4.32961	0	0.909457	0.0242016	0.0252471	0.337764	0.919693	0.0219819	0.0803662	0.784451	0.888276	-0.0323899	0.0348883	0.353205	0.979082	-0.061655	0.0837906	0.461838	0.926948	-0.0311057	0.0219916	0.157235
PC2	1	143685802	rs140297994	A	C	14	1q21.1	0.985694	0.809178	-0.053891	0.00986218	4.6444e-08	HIST2H3PS2	106.261	1									0.981743	-0.110474	0.108639	0.309205
PC2	3	136972744	rs1624703	A	T	152	3q22.3	0.60005	0.941122	0.0125936	0.0022049	1.11877e-08	IL20RB	62.3128	0	0.504913	0.0057818	0.016413	0.724636	0.491515	-0.0657712	0.0539061	0.222424	0.613663	0.0386042	0.0281644	0.170477	0.339207	-0.0221786	0.0310737	0.475387	0.639272	0.0139177	0.0155106	0.369557
PC2	3	169770903	rs191674933	T	A	154	3q26.2	0.759869	0.982343	0.0194707	0.00247891	4.01236e-15	ACTRT3	29.5147	0	0.930281	0.0784903	0.0309603	0.0112385	0.635396	0.0780132	0.051028	0.126306	0.815664	0.116228	0.0341654	0.000669129	0.43385	0.104342	0.027426	0.000142086	0.741948	0.103617	0.0160567	1.09501e-10
PC2	3	198138080	rs376644143	C	T	156	3q29	0.808554	0.744063	-0.0204131	0.00309876	4.47301e-11	LMLN	1.14748	0					0.871087	-0.175968	0.0868362	0.0427199	0.783753	-0.0202589	0.037531	0.589341					0.770167	-0.0165895	0.0191544	0.386438
PC2	5	50582	rs112951499	AAACCCT	A	166	5p15.33	0.940568	0.903242	0.0535828	0.00466539	1.56603e-30	PLEKHG4B	0	0	0.731872	0.0124413	0.0190126	0.512874	0.937269	-0.00994713	0.108787	0.927146	0.949916	0.0289939	0.0657147	0.659062
PC2	6	202777	rs12206347	T	C	174	6p25.3	0.950915	0.99831	0.0369748	0.00486501	2.95801e-14	DUSP22	0	0	0.991622	0.102403	0.0850413	0.228529	0.971738	-0.120365	0.148451	0.417476	0.918576	0.0364233	0.0482822	0.450618					0.953883	-0.0940844	0.0329688	0.00432076
PC2	7	159326530	rs1985369	G	A	193	7q36.3	0.130856	0.961566	-0.0339047	0.0031704	1.08443e-26	VIPR2	1.00944	0	0.094221	0.00411489	0.0293858	0.888636	0.131189	0.126164	0.0719781	0.0796343	0.111692	0.0495896	0.0428317	0.246955	0.230971	0.0478047	0.0323748	0.139782	0.18996	0.0289685	0.0179495	0.106552
PC2	8	206768	rs10086982	A	G	194	8p23.3	0.738462	0.908887	0.0254466	0.00250694	3.29913e-24	ZNF596	0	1	0.826523	0.0173899	0.0216283	0.421378	0.708689	0.0636537	0.0551395	0.248331	0.777466	-0.00159033	0.0336813	0.96234	0.526548	0.0315792	0.0296396	0.286678	0.653047	0.0208319	0.0155893	0.181453
PC2	9	40195539	rs117401093	C	T	205	9p11.2	0.966486	1	0.0376576	0.00572227	4.67627e-11	ANKRD20A2	39.1945	1	0.996811	0.113023	0.132816	0.394784	0.976935	-0.0525833	0.150068	0.726042	0.961392	0.0626324	0.0679528	0.356683	0.994492	-0.128932	0.162876	0.428597	0.953425	0.0119016	0.0315948	0.706401
PC2	11	193863	rs2294081	C	T	28	11p15.5	0.529601	1	-0.012523	0.00210266	2.58863e-09	SCGB1C1,BET1L	0	0	0.656672	-0.00159148	0.0162777	0.922115	0.442708	0.0658274	0.0506319	0.19356	0.686763	-0.00150057	0.0279242	0.957144	0.267797	0.0240756	0.0302232	0.425688	0.400172	0.0461858	0.0140962	0.00105111
PC2	11	5226561	rs10768683	G	C	29	11p15.4	0.153487	0.981124	0.0484711	0.00293815	3.84592e-61	HBB	4.22556	0	0.115749	-0.0417133	0.0245678	0.0895303	0.277714	-0.0196615	0.0539278	0.715418	0.136	-0.0307117	0.0380656	0.419775	0.470764	-0.018415	0.0269821	0.494929	0.347303	-0.0259997	0.0150364	0.0837876
PC2	16	90087407	rs9923119	C	T	74	16q24.3	0.766228	0.960163	0.0191396	0.00252925	3.80978e-14	PRDM7	1.24094	0	0.185696	-0.0106472	0.0216866	0.623458	0.578221	-0.0117701	0.0492878	0.811257	0.785557	-0.0187933	0.0321925	0.55937	0.202589	0.0219679	0.0336251	0.51355	0.691262	-0.0160022	0.0154502	0.300332
PC2	17	175211	rs112312375	G	A	75	17p13.3	0.929159	0.969822	-0.0893366	0.00415013	8.85116e-103	DOC2B	0	0	0.935498	-0.02563	0.0351185	0.465502	0.94593	-0.0961021	0.107511	0.371386	0.940029	-0.151681	0.0554767	0.00625432					0.957644	-0.0224146	0.0366987	0.541349
PC2	17	7834681	rs7208787	C	G	77	17p13.1	0.895907	0.997855	-0.0627155	0.00344115	3.25912e-74	DNAH2	6.83368	0	0.736826	0.0107592	0.0176382	0.541867	0.775811	0.0298225	0.0552356	0.589256	0.892164	0.0193789	0.0423817	0.647493	0.73063	0.0307414	0.0301924	0.30859	0.787345	0.0299737	0.0169392	0.0768122
PC2	17	40030301	17:38186554_CT_C	C	CT	80	17q21.1	0.586878	0.961724	0.0137868	0.00217412	2.2784e-10	MED24	39.0293	1	0.700148	0.000132625	0.017964	0.994109	0.551205	0.0388254	0.0489719	0.427889	0.52099	0.00801354	0.027416	0.770061	0.57539	0.0142959	0.0275414	0.603712	0.500822	0.0011115	0.0143112	0.938094
PC2	18	80257174	rs7236400	C	T	93	18q23	0.126852	0.985793	-0.0264657	0.00317741	8.12831e-17	PARD6G	1.10611	0	0.179019	-0.0092366	0.0205069	0.652412	0.177398	-0.00489988	0.0623628	0.937374	0.145084	0.0066197	0.0379114	0.861386	0.271052	0.0141712	0.030654	0.64387	0.181538	0.0430222	0.0183401	0.0189863
PC2	19	24300137	rs73017229	T	C	97	19p12	0.858715	0.976281	-0.0232739	0.00305282	2.46434e-14	ZNF254	23.2991	0	0.953929	0.0252742	0.0373824	0.498978	0.905273	0.0285552	0.0841027	0.734213	0.903224	0.0275673	0.0453509	0.543277	0.987391	-0.0642215	0.123536	0.603159	0.828179	-0.00288716	0.018472	0.875797
PC2	19	27511569	rs11666544	A	T	98	19q12	0.857539	0.999731	-0.0234652	0.00300648	5.95662e-15	UQCRFS1	26.5106	1	0.987809	0.0912966	0.0719159	0.204266	0.907726	0.0143515	0.0837394	0.863923	0.916478	0.0431977	0.0478208	0.366354	0.98972	-0.0350423	0.1315	0.789869	0.833974	0.00229919	0.0185297	0.901251
PC2	20	85729	rs6054257	A	G	117	20p13	0.206231	0.992454	-0.0177853	0.00260398	8.48985e-12	DEFB125	0	0	0.148007	0.0453193	0.0216998	0.0367561	0.27172	-0.0805661	0.0545667	0.139817	0.16437	0.0109927	0.0357292	0.758335	0.450067	-0.0249561	0.0271978	0.358839	0.207673	0.0134066	0.0172686	0.437541
PC2	20	25850327	rs527874099	G	C	118	20p11.1	0.996799	0.960696	0.173532	0.0189699	5.81032e-20	FAM182B	24.8493	1
PC2	20	30194995	rs148768024	A	G	119	20q11.21	0.980317	0.832089	0.0722839	0.00827854	2.51362e-18	DEFB115	29.194	0									0.982093	0.21064	0.116208	0.0698924					0.989518	-0.0909619	0.081056	0.261772
PC2	20	63689775	rs35640778	A	G	120	20q13.33	0.978373	1	0.0515231	0.00723992	1.10662e-12	RTEL1-TNFRSF6B,RTEL1	1.74439	0	0.998222	0.211835	0.184087	0.249842					0.996006	0.273622	0.209935	0.192449					0.986216	0.198305	0.0598422	0.000920407
TelSeq	1	8850927	rs6663876	T	C	2	1p36.23	0.676406	0.991709	0.0117838	0.00213803	3.55738e-08	ENO1	7.84993	1	0.514626	-0.0234143	0.0164343	0.154236	0.775811	0.0288105	0.059344	0.627334	0.817854	0.0193461	0.0337347	0.566321	0.940983	0.0748478	0.0585838	0.201384	0.776091	-0.00742224	0.0169564	0.661586
TelSeq	1	11770112	rs72638682	C	T	3	1p36.22	0.913331	0.890027	0.0302596	0.00375546	7.78753e-16	C1orf167	10.7691	0	0.91911	0.0146712	0.0304455	0.629889	0.940666	0.0247692	0.113903	0.82785	0.971232	0.101245	0.080748	0.2099	0.856308	-0.00815465	0.0402452	0.839429	0.84491	0.0271192	0.0205671	0.187312
TelSeq	1	20589208	rs2072671	C	A	4	1p36.12	0.654479	1	0.0236318	0.00209722	1.88452e-29	CDA	19.5882	0	0.933162	0.0440949	0.0322576	0.171638	0.65253	-0.0872516	0.0526221	0.0973016	0.562191	0.0372787	0.0259649	0.151078	0.865678	0.0737589	0.0391172	0.0593513	0.776491	0.0267165	0.0166457	0.108492
TelSeq	1	23278032	rs141411532	G	A	5	1p36.12	0.847514	0.950905	-0.0167433	0.00284565	4.00894e-09	HNRNPR	22.277	1	0.913718	-0.0378359	0.0303481	0.212495	0.692627	0.0136258	0.0587212	0.816505	0.880195	0.0431106	0.0415793	0.299815	0.787126	-0.0187797	0.0344189	0.585326	0.819645	-0.0320204	0.0191758	0.0949511
TelSeq	1	27893147	rs17185038	G	C	6	1p35.3	0.933506	1	0.0311579	0.00400281	7.02749e-15	RPA2	26.8921	0	0.992826	-0.0702152	0.0933167	0.451786	0.964286	0.10236	0.130523	0.432904	0.915938	0.136138	0.0465627	0.00345828					0.957194	0.0304899	0.0342655	0.373567
TelSeq	1	31820128	rs538117786	CT	C	7	1p35.2	0.55144	0.989399	-0.0165662	0.00201835	2.2532e-16	SPOCD1	30.8191	0	0.842954	0.00973331	0.0225823	0.666457	0.469555	-0.0922663	0.0481221	0.055195	0.537708	0.0547929	0.0260317	0.0353037	0.586643	-0.0208019	0.0273852	0.447492	0.755096	-0.000729239	0.016419	0.964574
TelSeq	1	40773241	rs71577632	ATGGAG	A	8	1p34.2	0.772551	1	-0.018928	0.00237956	1.7997e-15	NFYC	39.7722	0	0.932242	-0.00891547	0.031861	0.779613	0.651786	0.0317394	0.0508631	0.532616	0.756942	0.0160441	0.0304371	0.598109	0.557203	0.0145672	0.0267606	0.586199	0.602197	-0.0137401	0.0142566	0.335161
TelSeq	1	77984833	rs34517439	A	C	10	1p31.1	0.87703	0.971859	-0.0241802	0.00308069	4.19566e-15	GIPC2,DNAJB4	76.9838	1	0.98838	0.0156002	0.0812413	0.847725	0.928125	-0.0612849	0.0954585	0.52087	0.978387	-0.0644593	0.0924065	0.485452					0.981287	0.029458	0.0552483	0.5939
TelSeq	1	92376810	rs139795227	C	A	11	1p22.1	0.985226	0.941042	-0.0889625	0.00850889	1.38644e-25	RPAP2	91.3758	0
TelSeq	1	110361755	1:110904377_GT_G	G	GT	12	1p13.3	0.466729	0.989861	-0.0191098	0.00200965	1.92442e-21	SLC16A4	109.361	0	0.318617	0.000980704	0.0176625	0.95572	0.557122	-0.0660161	0.0504676	0.190843	0.637952	-0.0300866	0.0268146	0.261853	0.51848	9.6994e-05	0.0265856	0.997089	0.557142	0.014363	0.0143446	0.31669
TelSeq	1	113901277	rs17464525	A	G	13	1p13.2	0.814917	1	0.0461144	0.00256874	4.61743e-72	AP4B1	112.9	0	0.926539	-0.0109661	0.0301335	0.715919	0.869048	0.0622894	0.0718639	0.386069	0.839673	-0.00801939	0.0350827	0.819191	0.823941	0.0107053	0.0350524	0.760055	0.888165	0.0152345	0.0219733	0.488109
TelSeq	1	143685802	rs140297994	A	C	14	1q21.1	0.985694	0.809178	-0.0525163	0.00937242	2.10325e-08	HIST2H3PS2	106.261	1									0.981743	-0.107677	0.107087	0.314652
TelSeq	1	147250567	rs57078845	A	G	15	1q21.1	0.915425	0.99921	-0.0235486	0.00358329	4.97164e-11	CHD1L	102.696	0	0.972039	-0.0993312	0.0488349	0.0419498	0.884168	-0.0256392	0.0772514	0.73997	0.934747	0.0214675	0.0514908	0.676737	0.861207	0.00206308	0.039215	0.958043	0.865521	-0.0289756	0.0202615	0.152694
TelSeq	1	151433899	rs7546151	C	A	16	1q21.3	0.171591	0.996629	0.022462	0.00265053	2.36048e-17	POGZ	98.5125	0	0.162822	0.0103803	0.0217836	0.633705	0.235192	-0.000595686	0.0576267	0.991752	0.196541	-0.00312723	0.0328998	0.924273	0.310794	0.00990412	0.0297012	0.738788	0.212531	0.0119137	0.0169193	0.481341
TelSeq	1	161035476	rs143551603	TA	T	17	1q23.3	0.753723	0.943203	-0.0141206	0.00238399	3.15937e-09	AL591806.3	88.9109	1	0.950041	-0.00296184	0.037266	0.936652	0.767402	-0.0826939	0.0588929	0.160277	0.724937	-0.0369352	0.0295568	0.211433	0.829958	0.0232073	0.0366623	0.526732	0.879273	0.0288597	0.0217952	0.18546
TelSeq	1	185271342	rs12041704	G	A	18	1q25.3	0.573133	1	0.0136292	0.00201827	1.44911e-11	SWT1	64.6751	0	0.744665	0.00511955	0.0180276	0.776422	0.594494	0.000505588	0.0470698	0.99143	0.58197	0.0174606	0.0264951	0.509888	0.74089	0.0387147	0.0307043	0.207349	0.523907	0.00307373	0.01397	0.825853
TelSeq	1	226389605	rs932002	T	C	19	1q42.12	0.847303	0.998588	0.0469454	0.00277428	3.11745e-64	PARP1	23.5568	0	0.978498	0.0436863	0.0575159	0.447523	0.710633	0.0662483	0.0567242	0.242847	0.851609	0.0762357	0.0360664	0.0345358	0.57896	-0.013876	0.0272869	0.611088	0.895304	0.0240862	0.0229431	0.293799
TelSeq	2	16448048	rs796997991	AC	A	105	2p24.2	0.253075	0.991988	0.0144565	0.00230101	3.32774e-10	FAM49A	15.447	0	0.0823306	0.0140853	0.0300942	0.639755	0.272762	0.0358297	0.0554565	0.518223	0.215646	0.0266943	0.0318257	0.401601	0.0868627	-0.0504343	0.048263	0.296027	0.197232	0.0116083	0.0178949	0.516536
TelSeq	2	28875677	rs56178008	A	T	106	2p23.2	0.564633	0.997792	-0.0143833	0.00201167	8.6836e-13	TRMT61B	27.8747	0	0.614321	-0.0101991	0.0163701	0.533264	0.429374	-0.00620465	0.0513727	0.903868	0.496867	-0.00726126	0.0267255	0.785854	0.224367	0.0376786	0.0322942	0.24332	0.539918	0.00403036	0.0140228	0.773795
TelSeq	2	54253199	rs62139254	T	A	108	2p16.2	0.857213	0.998074	-0.0531273	0.00285116	1.71712e-77	TSPYL6,ACYP2	53.2522	0	0.911183	-0.0308192	0.028038	0.271684	0.88848	-0.0221528	0.0798922	0.781563	0.905638	-0.0826336	0.0454928	0.0693075	0.835876	0.0115705	0.0362048	0.749283	0.863045	-0.0390134	0.0206441	0.0587841
TelSeq	2	58756974	rs12613375	T	C	109	2p16.1	0.862919	0.994149	-0.0178307	0.00290519	8.38089e-10	FANCL	57.756	0	0.967358	-0.0370282	0.0494314	0.453808	0.900481	-0.0913231	0.0823669	0.267544	0.787925	0.0101322	0.03137	0.746701	0.830917	-0.0166968	0.0356992	0.639994	0.786324	-0.0178134	0.0170709	0.296719
TelSeq	2	65344150	rs200308305	C	A	110	2p14	0.725137	0.957936	-0.0141484	0.00227681	5.16107e-10	SPRED2	64.3431	1	0.936379	-0.0787559	0.0338957	0.0201535	0.66121	-0.0558388	0.0539497	0.300662	0.696013	-0.0121105	0.0291732	0.67805	0.451382	0.0253028	0.0301733	0.401703	0.59518	-0.0101357	0.0149796	0.498636
TelSeq	2	85468804	rs55846016	C	T	111	2p11.2	0.852423	1	-0.0155666	0.00280993	3.02691e-08	SH2D6	84.4678	1	0.861479	-0.0316909	0.0227896	0.164351	0.903274	0.0735294	0.0830104	0.375734	0.915747	-0.0674753	0.0465537	0.147224	0.959958	0.0140065	0.0692274	0.839661	0.848912	-0.00951814	0.0195605	0.626542
TelSeq	2	135733161	rs77248969	A	G	112	2q21.3	0.909326	0.98759	-0.0218982	0.00351118	4.46838e-10	R3HDM1	107.45	1	0.839736	-0.0167646	0.0220478	0.44703	0.819153	-0.00855955	0.0648233	0.894949	0.6207	0.00991309	0.0269929	0.713434	0.827177	-0.0237856	0.0360365	0.509228	0.793169	0.00767757	0.0173355	0.657852
TelSeq	2	202493491	rs12621870	C	T	113	2q33.1	0.767749	0.996412	-0.0136566	0.00236294	7.49394e-09	BMPR2	40.69	1	0.890345	-0.0209326	0.0264776	0.42919	0.783896	-0.0129497	0.0592964	0.827126	0.690233	-0.00503385	0.028764	0.861076	0.486329	0.00954036	0.0274706	0.728372	0.782529	-0.00193274	0.0170482	0.909738
TelSeq	2	209827846	rs2041524	G	C	114	2q34	0.403714	0.991822	0.0320444	0.00204038	1.39573e-55	UNC80	33.3557	0	0.498088	0.0188245	0.0158172	0.233994	0.35178	0.0134187	0.0513504	0.793849	0.471255	0.0239697	0.0266293	0.368054	0.369399	0.0299957	0.0288027	0.29768	0.500376	0.0670983	0.0140204	1.70345e-06
TelSeq	2	215356147	rs35671754	T	G	116	2q35	0.703001	0.996454	-0.0168653	0.00218596	1.20726e-14	FN1	27.8274	0	0.955407	0.0469467	0.0399553	0.240003	0.716495	-0.0172847	0.0536907	0.747505	0.682458	-0.0101313	0.0278105	0.715636	0.663787	0.0285104	0.0286706	0.320022	0.55436	-0.0180743	0.0142411	0.204381
TelSeq	3	24309320	rs9310736	G	A	143	3p24.2	0.332492	0.995847	0.0143624	0.00212794	1.48388e-11	THRB	23.3083	0	0.25859	0.0283507	0.0179341	0.113918	0.245136	0.0813832	0.0573881	0.156156	0.399389	0.0420645	0.0266831	0.114923	0.199909	-0.0228505	0.0338713	0.499913	0.319335	-0.000555973	0.0151699	0.970764
TelSeq	3	49731887	rs527261178	CAAAAAAAAAAAAAAAAAAAAAAAAAAAAAAAAAA	C	145	3p21.31	0.522236	0.964649	-0.0189635	0.0020371	1.28914e-20	IP6K1	48.7309	0	0.666723	-0.00342987	0.0169613	0.839746	0.368458	-0.00558779	0.0548464	0.918851	0.408297	-0.0423888	0.0268854	0.114877	0.257825	-0.0112373	0.0358263	0.753777	0.398913	-0.0233739	0.0148832	0.116301
TelSeq	3	72842396	rs78491606	C	A	146	3p13	0.980598	1	0.0764711	0.00724628	4.91247e-26	SHQ1	71.8414	0	0.997854	0.112521	0.170334	0.508874					0.98954	0.0311105	0.12649	0.805719					0.997254	0.265205	0.134299	0.0482981
TelSeq	3	101387984	rs150367707	TGGCAGTTCCTGCA	T	147	3q12.3	0.625127	0.984927	-0.0203875	0.00208202	1.21647e-22	SENP7	97.8976	0	0.798562	0.0103052	0.0196476	0.599932	0.742055	-0.0640428	0.056648	0.258249	0.674005	-0.0493993	0.0277364	0.0749083	0.645431	-0.0052239	0.0279119	0.851538	0.643757	-0.0233151	0.0146239	0.110866
TelSeq	3	108967903	rs2593939	T	C	148	3q13.13	0.650641	0.995909	-0.0116531	0.00210078	2.90529e-08	MORC1	90.3177	1	0.586716	-0.0043455	0.0159558	0.785355	0.742145	-0.0386017	0.0565983	0.495221	0.547218	-0.0383435	0.0263876	0.1462	0.89675	-0.0594344	0.0433443	0.170308	0.642203	-0.0244345	0.0145035	0.0920386
TelSeq	3	114968037	rs9882022	G	A	149	3q13.31	0.471412	0.996122	0.0115868	0.00200589	7.63361e-09	ZBTB20	84.3175	1	0.856519	0.0214484	0.0230753	0.352633	0.688431	-0.000814755	0.0556985	0.988329	0.663994	-0.0236515	0.027477	0.389362	0.866585	-0.0206818	0.04047	0.609322	0.686169	0.016519	0.0152667	0.279241
TelSeq	3	128646052	rs2712409	C	G	150	3q21.3	0.381628	0.996444	-0.0199029	0.00206294	5.01996e-22	RPN1	70.6395	0	0.410275	-0.0198726	0.015986	0.213822	0.414041	-0.0168444	0.0487787	0.729851	0.373779	-0.0541525	0.0274595	0.0485993	0.228783	-0.00141152	0.0319228	0.964732	0.430943	-0.00386886	0.0142118	0.785445
TelSeq	3	133596895	rs4261880	A	G	151	3q22.1	0.237863	0.995965	-0.0155602	0.00234648	3.32736e-11	TOPBP1	65.6887	1	0.53293	-0.00876749	0.0162501	0.589517	0.355208	0.0188431	0.0508432	0.710925	0.285388	-0.0199218	0.0288229	0.489454	0.460847	0.00739925	0.0282961	0.793712	0.391695	0.0218252	0.0145265	0.132984
TelSeq	3	138629753	rs537894	A	G	152	3q22.3	0.451781	0.964537	-0.0130429	0.00204541	1.81005e-10	FAIM	60.6558	0	0.362213	-0.0187349	0.0167362	0.262958	0.312179	-0.0810275	0.0525448	0.123058	0.498152	-0.0279312	0.0259613	0.281981	0.0253498	-0.100236	0.0949361	0.291047	0.320714	-0.0117432	0.0153136	0.44317
TelSeq	3	160409352	3:160127140_TA_T	T	TA	153	3q25.33	0.467845	0.995427	0.0200114	0.00201064	2.45358e-23	SMC4,AC079594.2	38.8762	0	0.458938	0.00626157	0.0158521	0.692845	0.549892	0.00450339	0.0490296	0.926817	0.540133	-0.000242241	0.0257619	0.992498	0.737263	-0.0355255	0.0301251	0.238291	0.576517	0.0324007	0.0142221	0.0227154
TelSeq	3	169764547	rs2293607	C	T	154	3q26.2	0.755841	0.99932	0.114239	0.00232707	0	TERC	29.521	0	0.961502	0.128908	0.0425779	0.00246524	0.639726	0.106588	0.0509537	0.0364502	0.813466	0.127267	0.033366	0.000136581	0.456973	0.14032	0.0270278	2.08377e-07	0.727115	0.0948585	0.0156519	1.35684e-09
TelSeq	3	186868354	3:186586143_CT_C	C	CT	155	3q27.3	0.886494	0.734767	0.020621	0.00367375	1.98779e-08	ADIPOQ	12.4172	1	0.91957	0.00729649	0.0334302	0.827226
TelSeq	4	2257736	rs9992013	G	C	157	4p16.3	0.867428	0.990908	0.0219046	0.002959	1.33444e-13	MXD4	1.25674	0	0.414346	0.0104298	0.016514	0.527668	0.71826	0.0390763	0.0541773	0.470745	0.824224	0.00708307	0.0337396	0.83372	0.590412	0.0404517	0.0274258	0.140226	0.833911	0.0271781	0.0189349	0.15119
TelSeq	4	7039650	rs10004764	G	A	158	4p16.1	0.427873	0.991563	0.0207672	0.0020248	1.10688e-24	CCDC96	6.03865	0	0.577434	0.00315001	0.0164082	0.847759	0.532651	0.0743655	0.0504845	0.140741	0.473873	0.0145673	0.0261114	0.576919	0.365503	-0.0175761	0.028109	0.531786	0.481203	0.0085322	0.0142392	0.549035
TelSeq	4	9992214	rs7663032	T	C	159	4p16.1	0.237931	0.998886	0.0140447	0.00234008	1.95155e-09	SLC2A9	8.99121	0	0.347133	0.0170265	0.0166335	0.306012	0.375998	0.0212281	0.0514428	0.679859	0.340403	0.0030698	0.0269074	0.909169	0.47404	-0.00585177	0.0264868	0.825146	0.361494	0.0312829	0.0145001	0.0309728
TelSeq	4	13574954	rs2052160	G	C	160	4p15.33	0.894226	0.996004	0.0217451	0.00324305	2.01233e-11	BOD1L1	12.574	1	0.881475	-0.00715814	0.0252275	0.776606	0.910741	-0.0868556	0.0850026	0.306876	0.88922	0.106984	0.0414556	0.0098603	0.971952	-0.0190904	0.0815075	0.814817	0.917452	0.00188085	0.0253942	0.940958
TelSeq	4	18019684	rs73100947	T	C	161	4p15.31	0.843383	0.995405	0.0155029	0.00274723	1.67001e-08	LCORL	17.0187	1	0.540843	-0.0178263	0.0157425	0.257479	0.830165	-0.00431296	0.0671483	0.948787	0.697985	0.0678856	0.0281086	0.01573	0.851486	-0.0638421	0.0380027	0.0929694	0.742596	0.0278879	0.0159009	0.0794548
TelSeq	4	48719310	rs2354314	C	T	162	4p11	0.517045	0.978686	0.0163193	0.00201209	5.03617e-16	FRYL	47.7183	0	0.80943	0.0147268	0.0203885	0.470104	0.415389	0.014552	0.0494943	0.768748	0.528055	0.0656031	0.0262722	0.0125228	0.513733	0.0726144	0.0274129	0.00807514	0.615159	0.0300703	0.0143823	0.0365477
TelSeq	4	70929182	4:71794899_CT_C	C	CT	163	4q13.3	0.0279233	0.996419	-0.0434003	0.00606273	8.15455e-13	MOB1B	69.9282	0	0.178167	-0.0281358	0.0213669	0.187907	0.0592233	-0.0227324	0.105768	0.829825	0.0212494	0.0140504	0.0898366	0.875718	0.0460942	-0.0590064	0.063963	0.356263	0.0473346	0.0038095	0.033133	0.908464
TelSeq	4	121805793	4:122726948_ATTCTTTTTTTTTT_A	A	ATTCTTTTTTTTTT	164	4q27	0.605098	0.995975	0.0164251	0.0020457	9.81748e-16	EXOSC9	69.3988	0	0.88115	0.0570768	0.0247106	0.0208987	0.553974	-0.0220256	0.0496374	0.657237	0.657653	0.0363485	0.026962	0.177614	0.557635	0.0821266	0.0271659	0.00250155	0.671012	0.020475	0.0150627	0.174047
TelSeq	4	163099663	rs4691069	T	C	165	4q32.2	0.226486	0.996935	-0.059716	0.00238315	1.44212e-138	NAF1	28.1049	0	0.255665	-0.0350261	0.0185725	0.0593062	0.2198	-0.0321198	0.0590966	0.586777	0.237972	-0.132453	0.0300868	1.07083e-05	0.227469	-0.0646293	0.0323485	0.0457267	0.170413	-0.0525145	0.0185863	0.00472161
TelSeq	5	1285859	rs7705526	A	C	166	5p15.33	0.673802	0.972403	-0.103866	0.00216117	0	TERT	0.284859	0	0.822014	-0.0670622	0.0215003	0.00181389	0.713974	-0.0603344	0.0538841	0.262839	0.624834	-0.0644515	0.0278164	0.0205017	0.611838	-0.144092	0.0281432	3.05626e-07	0.57213	-0.117707	0.0147859	1.71041e-15
TelSeq	5	69473733	rs76915606	G	A	168	5q13.2	0.900599	1	-0.0262201	0.00333875	4.05322e-15	OCLN	68.4727	1	0.990434	0.0736578	0.0815538	0.36643	0.936012	-0.217937	0.103693	0.0355762	0.910993	0.0118936	0.0460713	0.796286					0.984654	-0.0257337	0.0566455	0.649616
TelSeq	5	79646769	5:78942592_CTT_C	C	CTT	169	5q14.1	0.906908	0.992599	0.0298383	0.00345502	5.81032e-18	TENT2	78.6458	0	0.544552	0.0086029	0.0160542	0.592049	0.743712	0.134127	0.0548154	0.0144095	0.894698	0.12323	0.0423682	0.00363111	0.829425	0.0435697	0.0360197	0.226429	0.878248	0.017709	0.0216716	0.413841
TelSeq	5	133108436	rs72801474	A	G	170	5q31.1	0.907682	1	0.0277752	0.00345655	9.31966e-16	HSPA4	49.4198	0	0.992642	-0.145702	0.0920688	0.113527	0.966518	-0.1127	0.135144	0.404323	0.951502	0.0359557	0.0600964	0.54964					0.966939	0.0343838	0.0388569	0.37622
TelSeq	5	139674684	rs356451	G	A	171	5q31.2	0.960897	0.991794	-0.0480556	0.00518333	1.84077e-20	CXXC5	42.8536	0	0.913943	-0.0189782	0.0294915	0.519891	0.967732	0.0980356	0.141829	0.489426	0.945401	-0.0560017	0.057213	0.327665	0.911809	0.0215198	0.0489982	0.660519	0.890201	-0.0666765	0.022669	0.00326836
TelSeq	5	151771184	rs2915876	A	C	172	5q33.1	0.747097	0.998949	-0.0143813	0.00229843	3.92356e-10	G3BP1,ATOX1	30.7571	1	0.969934	-0.07963	0.0478602	0.0961524	0.764216	0.0346782	0.0589575	0.556405	0.818427	0.0360162	0.0334656	0.281831	0.684187	-0.0361797	0.0287683	0.208529	0.683086	8.20986e-05	0.015005	0.995634
TelSeq	5	154724666	rs373427705	A	AT	173	5q33.2	0.824965	0.747127	-0.0176319	0.00304866	7.31594e-09	LARP1	27.8036	1	0.527545	0.0107905	0.0178	0.544376					0.796439	-0.0313012	0.036985	0.397374
TelSeq	6	31826815	rs2763979	T	C	175	6p21.33	0.647881	1	0.0341446	0.00208025	1.52511e-60	HSPA1B	25.499	0	0.318617	0.0447033	0.0168966	0.00815211	0.565476	-0.0239817	0.0483811	0.620118	0.669456	0.0473199	0.0272616	0.0826038	0.660381	0.029154	0.0287526	0.310602	0.59692	0.0314088	0.0140885	0.0257881
TelSeq	6	58301921	rs62411466	C	T	177	6p11.2	0.82384	1	0.0145895	0.00262815	2.83635e-08	PRIM2	57.3009	1	0.972958	0.0682158	0.049471	0.167924	0.894345	-0.0671244	0.0802394	0.402844	0.881134	0.000519005	0.0402103	0.989702	0.954237	-0.0438363	0.0642908	0.495337	0.872442	0.0147253	0.0209469	0.482068
TelSeq	6	107114750	rs180818223	A	G	178	6q21	0.541716	0.982992	-0.012977	0.00201878	1.29187e-10	BEND3	64.6812	1	0.89328	-0.0399646	0.0284643	0.160312	0.431676	-0.0435506	0.050556	0.388999	0.390104	-0.0430007	0.0267634	0.10812	0.572779	-0.0192755	0.0277676	0.487575	0.464994	-0.0152406	0.0142039	0.283278
TelSeq	6	125300499	rs2243389	T	C	180	6q22.31	0.820779	0.999751	-0.0154249	0.00260037	2.99619e-09	HDDC2	46.4955	1	0.441896	0.012812	0.0161916	0.428782	0.797374	0.0760524	0.0635454	0.231377	0.798256	-0.0601986	0.0320224	0.0601229	0.844732	-0.0220174	0.0370283	0.552105	0.901231	-0.0204732	0.02362	0.386066
TelSeq	6	130096149	rs9492452	T	C	181	6q23.1	0.70324	0.992567	-0.0125431	0.00218841	9.94741e-09	L3MBTL3	41.6998	1	0.786871	0.0163663	0.0199983	0.413138	0.673961	0.0271302	0.0535808	0.612617	0.758246	-0.0104118	0.0300521	0.728997	0.869081	-0.0505767	0.0409472	0.216768	0.805518	-0.0101685	0.0179678	0.571442
TelSeq	6	143418037	6:143739174_GCT_G	G	GCT	182	6q24.2	0.498746	0.99581	0.011809	0.00199851	3.44405e-09	ADAT2	28.3779	1	0.404623	0.00660562	0.0161137	0.68185	0.440748	-0.0459325	0.0508077	0.365971	0.39898	-0.00443536	0.026578	0.867464	0.807449	0.00645453	0.0343332	0.850879	0.614269	0.030662	0.0144383	0.0336992
TelSeq	6	164055994	rs9356181	A	C	183	6q26	0.594442	0.998374	-0.0130041	0.00203313	1.59401e-10	QKI	7.73998	1	0.293937	-0.000218228	0.0178871	0.990266	0.482114	0.032186	0.0495169	0.515692	0.5193	0.0125073	0.0256214	0.625438	0.572036	-0.0238611	0.027466	0.384984	0.599119	-0.0145548	0.0142166	0.305936
TelSeq	6	170627457	rs112111598	G	T	184	6q27	0.556036	0.755747	0.0143274	0.00230635	5.22625e-10	PDCD2	1.16852	0					0.523109	-0.0206314	0.0571868	0.718269	0.523088	0.0177122	0.0302059	0.557617	0.73137	-0.00387914	0.035128	0.912069	0.505521	0.0156217	0.016409	0.341085
TelSeq	7	23880600	7:23920219_TC_T	T	TC	186	7p15.3	0.735467	0.981646	-0.0193948	0.00228132	1.87025e-17	STK31	22.8796	0	0.524874	-0.0399129	0.0160182	0.0127125	0.653682	0.0438524	0.0528581	0.40675	0.72176	0.0521336	0.0290408	0.072624	0.692601	0.0367107	0.0300919	0.222482	0.823111	-0.0125517	0.0184937	0.497327
TelSeq	7	50288677	rs201714127	C	CAG	188	7p12.2	0.623443	0.96352	-0.0132257	0.00209754	2.87508e-10	IKZF1	49.2877	0	0.793099	0.00659793	0.0208223	0.751344	0.514362	-0.140303	0.0507165	0.00566748	0.663616	-0.0117447	0.0287991	0.683408	0.537602	-0.00106543	0.0288191	0.970509	0.668634	-0.0179289	0.0159934	0.262279
TelSeq	7	76541106	rs112813264	G	A	189	7q11.23	0.577262	0.801705	0.0146213	0.00225056	8.20729e-11	SPDYE16	75.5401	0	0.419647	-0.0209709	0.0187672	0.263815	0.571849	0.0609385	0.0565992	0.281629									0.562042	0.00233296	0.0162205	0.885636
TelSeq	7	100249210	rs10269574	G	A	190	7q22.1	0.789199	0.993041	0.0201386	0.00245172	2.13796e-16	CASTOR3	60.0868	0	0.650927	-0.00282706	0.0168258	0.866568	0.856863	0.0377825	0.0711919	0.595618	0.677192	0.00384964	0.0278921	0.890225	0.932188	-0.0120136	0.0528779	0.820272	0.832308	-0.016222	0.0186521	0.384455
TelSeq	7	102473462	rs1131383	T	C	190	7q22.1	0.224279	1	0.0144896	0.00238864	1.31087e-09	POLR2J	57.8625	0	0.433284	0.00129881	0.0157673	0.93435	0.193452	-0.041004	0.0606186	0.49877	0.236021	0.024762	0.0303347	0.414332	0.183475	-0.0409328	0.0347248	0.238486	0.354404	0.037361	0.0144965	0.00995933
TelSeq	7	116014021	rs10085427	T	C	191	7q31.2	0.611914	0.993581	0.0117168	0.00205015	1.09623e-08	TFEC	44.322	1	0.402823	0.0208241	0.0165759	0.209012	0.580238	0.0190338	0.0493531	0.699744	0.543102	0.00769615	0.0260461	0.767625	0.59481	0.00513186	0.0278713	0.853914	0.67439	0.0161062	0.0150804	0.285512
TelSeq	7	124850075	7:124490129_AAG_A	A	AAG	192	7q31.33	0.709235	0.999797	0.0498686	0.00220115	1.22744e-113	POT1	35.4859	0	0.710702	0.0594658	0.0172642	0.000572216	0.779009	0.103905	0.055875	0.0629434	0.689482	0.0482861	0.0284276	0.0894026	0.715363	0.0748361	0.0300637	0.0128012	0.765111	0.0283888	0.016392	0.0832952
TelSeq	7	158692307	7:158484999_TA_T	T	TA	193	7q36.3	0.115202	0.996346	-0.0234947	0.00312938	6.01451e-14	NCAPG2	1.64367	0	0.278131	-0.0018329	0.017856	0.918242	0.0872637	0.00559169	0.0859308	0.948117	0.106687	0.0675653	0.0424174	0.11119	0.144769	-0.064753	0.0377889	0.0866124	0.0829387	-0.0138695	0.025432	0.58551
TelSeq	8	206768	rs10086982	A	G	194	8p23.3	0.738462	0.908887	0.0348002	0.00238169	2.36974e-48	ZNF596	0	1	0.826523	0.0217128	0.0220806	0.325438	0.708689	0.102951	0.0554916	0.0635609	0.777466	-0.00862085	0.0332169	0.795225	0.526548	0.0244284	0.0298208	0.412688	0.653047	0.0212272	0.0156154	0.174028
TelSeq	8	21977070	rs878873	C	T	195	8p21.3	0.441645	0.995589	0.0244917	0.00201112	4.06443e-34	XPO7	20.9761	0	0.240128	0.00841138	0.0186303	0.651637	0.576363	0.0465874	0.0507456	0.358589	0.519296	0.0336143	0.025822	0.192995	0.457634	0.0595238	0.0269719	0.0273225	0.553487	0.0077709	0.0140926	0.581349
TelSeq	8	30960785	rs10453045	G	A	196	8p12	0.569634	0.85313	-0.0130752	0.00217892	1.96399e-09	PURG	29.9598	1	0.186501	0.0311697	0.0217029	0.150945	0.479759	-0.0925355	0.052077	0.0755858	0.644169	0.0135445	0.0296873	0.648218					0.579488	-0.0255274	0.0153365	0.0960174
TelSeq	8	47972876	rs762679	A	T	197	8q11.21	0.145674	1	-0.0326696	0.00282704	6.87543e-31	MCM4	46.9719	0	0.0658572	-0.0220507	0.0319296	0.489814	0.0855655	0.044872	0.08953	0.616234	0.176683	-0.0327431	0.0342121	0.338537					0.148988	-0.0287046	0.0195301	0.141626
TelSeq	8	55754794	rs564224004	CATATATTAT	C	198	8q12.1	0.112184	0.985428	0.0352344	0.00318095	1.62742e-28	TMEM68	54.7538	0	0.217791	0.0322701	0.0194314	0.0967698	0.110525	0.150577	0.0776623	0.052517	0.130711	0.0398796	0.038542	0.300807	0.0235651	0.201399	0.0922321	0.0289908	0.165321	0.03963	0.0188019	0.035051
TelSeq	8	70053233	rs117379691	T	C	199	8q13.3	0.979019	0.991606	-0.042924	0.00698959	8.19313e-10	PRDM14	69.0522	0	0.997955	-0.0099023	0.177092	0.955409					0.978677	-0.099709	0.090378	0.269921					0.967781	-0.0445419	0.0409294	0.27648
TelSeq	8	73046129	rs145702999	A	G	199	8q21.11	0.999034	1	-0.729557	0.0320574	1.20226e-114	TERF1	72.0451	0
TelSeq	8	94485160	rs7829886	A	T	200	8q22.1	0.765413	0.99304	0.0220159	0.00235868	1.01976e-20	VIRMA	51.6435	0	0.681358	0.00590631	0.0173083	0.732922	0.573381	0.0359522	0.050961	0.480508	0.728448	0.00332624	0.0289189	0.908429	0.522788	0.0163655	0.0269529	0.543726	0.688929	0.0354814	0.0150314	0.0182507
TelSeq	8	119999959	rs72673678	T	C	201	8q24.12	0.703289	0.996025	0.0128003	0.00218464	4.65061e-09	DEPTOR	26.1287	1	0.862473	0.0108666	0.023277	0.640615	0.813877	0.0163323	0.0636461	0.797479	0.775031	0.00293272	0.0312507	0.925232	0.87757	0.014961	0.0412872	0.717081	0.716817	-0.00721519	0.0157848	0.647602
TelSeq	9	826584	rs4740925	C	G	202	9p24.3	0.536825	0.940823	-0.019756	0.00205888	8.35218e-22	DMRT1	0	0	0.136182	0.0161818	0.0256228	0.527687	0.382093	0.0266965	0.0538155	0.619842	0.543249	-0.0302256	0.0274562	0.270955	0.221484	-0.0758239	0.0334786	0.0235218	0.502953	-0.0301662	0.0146022	0.038841
TelSeq	9	34130437	rs61237993	A	G	203	9p13.3	0.872373	0.997055	0.0387099	0.00298917	2.34747e-38	DCAF12	33.1294	0	0.981343	0.0792857	0.0596682	0.183922	0.815616	-0.036427	0.0615547	0.553996	0.852877	0.0426318	0.0369498	0.248592	0.43453	0.0907146	0.0269717	0.000770087	0.780126	0.0680871	0.0168602	5.38332e-05
TelSeq	9	106877689	rs4743037	T	C	206	9q31.2	0.774901	0.995785	-0.0147919	0.00239168	6.21971e-10	ZNF462	32.507	0	0.568856	0.0176716	0.0161604	0.274169	0.816416	-0.0697351	0.061446	0.256417	0.785444	-0.0326864	0.0317797	0.3037	0.801836	-0.0629712	0.0331829	0.0577351	0.675263	0.0101561	0.0148948	0.49533
TelSeq	10	5774107	rs762222726	C	CAAACAT	21	10p15.1	0.391228	0.995756	0.0225791	0.00204844	2.97509e-28	GDI2	4.77311	0	0.551787	0.0209101	0.0159981	0.191198	0.423419	-0.0298613	0.0474511	0.529148	0.388675	0.0449124	0.0268283	0.0941174	0.786034	0.00596186	0.0330666	0.856918	0.507867	0.0199731	0.0139181	0.151275
TelSeq	10	12173181	rs2399786	C	T	22	10p14	0.515943	0.998107	0.0118216	0.00199632	3.1864e-09	NUDT5	11.1722	1	0.455651	0.00443291	0.015769	0.778621	0.491956	0.0852548	0.0475761	0.0731375	0.439897	-0.0255927	0.0260689	0.326232	0.552641	0.0480421	0.027339	0.0788715	0.367762	0.0166791	0.0144646	0.248869
TelSeq	10	32241807	10:32530735_TTTAA_T	T	TTTAA	23	10p11.22	0.868533	0.990352	0.0181842	0.00296624	8.76759e-10	EPC1	31.2408	1	0.985461	0.172615	0.0690953	0.0124819	0.86512	-0.00212174	0.0774219	0.978137	0.900834	0.0247852	0.0443247	0.576043	0.926162	-0.036473	0.0527699	0.489459	0.934669	0.0440785	0.0290561	0.129264
TelSeq	10	94355078	rs12572897	A	G	24	10q23.33	0.87549	1	0.0386401	0.00302301	2.06728e-37	NOC3L	40.4323	0	0.814937	0.0423784	0.0203254	0.0370698	0.907738	0.0335352	0.0802926	0.676194	0.901864	0.065084	0.0430341	0.130436	0.729449	-0.0320365	0.0300763	0.286797	0.700086	0.0427931	0.0153839	0.00540767
TelSeq	10	97365766	rs541108198	TA	T	25	10q24.1	0.706342	0.966863	-0.0124429	0.00222802	2.34083e-08	RRP12	37.4217	0	0.73542	0.0316584	0.0186017	0.0887728	0.681548	-0.00583733	0.0538381	0.91366	0.656316	-0.0194734	0.0274699	0.478387	0.679197	0.0388542	0.0294456	0.186994	0.675424	-0.0318107	0.0152886	0.0374636
TelSeq	10	103915096	rs1265164	G	A	26	10q24.33	0.131639	0.997959	0.0975377	0.00295545	7.44732e-239	STN1	30.8723	0	0.567498	0.111834	0.0161464	4.32215e-12	0.126368	-0.00269379	0.0768736	0.972046	0.161727	0.0658623	0.0351159	0.0607142	0.0239382	0.0691192	0.0870676	0.427278	0.0897962	0.0575672	0.024572	0.0191399
TelSeq	10	133625545	rs200347477	C	G	27	10q26.3	0.893341	1	0.0204071	0.00322063	2.35234e-10	FRG2B	1.16188	0	0.796909	-0.0117004	0.0192136	0.542547	0.873512	-0.0895522	0.0709145	0.206655	0.881704	-0.0136013	0.0401117	0.734546	0.813771	0.0589366	0.0332562	0.0763607	0.730508	0.00899966	0.0155346	0.562365
TelSeq	11	202253	rs939916	A	G	28	11p15.5	0.312756	0.989699	-0.0230447	0.00216329	1.69473e-26	BET1L	0	0	0.777815	-0.0427553	0.021027	0.0420175	0.471102	-0.00189012	0.0490163	0.96924	0.292929	-0.0524276	0.0283951	0.0648396	0.730979	-0.0255933	0.0307207	0.40479	0.564046	-0.0235794	0.0141871	0.096505
TelSeq	11	4097726	rs7111104	C	G	29	11p15.4	0.661104	0.995882	-0.011827	0.00211068	2.10174e-08	RRM1	3.09673	0	0.39638	-0.0210877	0.016495	0.201097	0.611438	-0.0495187	0.0501216	0.323167	0.597663	0.0158349	0.0261948	0.545507	0.683672	-0.00584079	0.0287227	0.838861	0.513422	-0.00232998	0.0140291	0.868092
TelSeq	11	9568842	rs7939541	T	C	30	11p15.4	0.413932	0.995243	0.014088	0.00202996	3.92103e-12	WEE1	8.56784	0	0.215867	0.0543579	0.0195528	0.00543488	0.253215	-0.0527625	0.0574147	0.35811	0.43792	-0.00330355	0.0263648	0.900285	0.453797	-0.0367966	0.0275154	0.181122	0.4224	0.00387148	0.0142398	0.785717
TelSeq	11	47356845	rs10769256	T	C	31	11p11.2	0.596394	0.990129	0.0170907	0.00204008	5.40754e-17	SPI1	46.3558	0	0.731644	0.00573756	0.0181408	0.751791	0.703761	-0.0273525	0.0555297	0.622315	0.547268	-0.0239871	0.0265758	0.366741	0.626746	-0.0511668	0.0285619	0.0732234	0.528689	0.00583176	0.0140794	0.678724
TelSeq	11	108440879	rs4753842	C	G	33	11q22.3	0.589831	0.998918	0.0433908	0.00202877	1.7378e-101	C11orf65	27.6357	0	0.686493	0.0321244	0.0170003	0.0588058	0.476132	0.0183797	0.0508598	0.717816	0.531344	0.0315114	0.0259427	0.224498	0.582524	0.0254708	0.0269306	0.344253	0.483289	0.0233761	0.0138978	0.0925678
TelSeq	11	118719502	rs492183	A	T	34	11q23.3	0.633991	0.932376	-0.0119795	0.00214962	2.50611e-08	DDX6	17.3571	0	0.705501	0.0206251	0.0179969	0.25178	0.493887	-0.0244839	0.0513762	0.633676	0.644413	-0.0308181	0.0283337	0.276735	0.65821	-0.0605141	0.0298705	0.042777	0.808114	-0.00583717	0.0183016	0.74977
TelSeq	12	11604809	rs10845387	A	G	37	12p13.2	0.654615	1	0.0143871	0.00209403	6.39588e-12	ETV6	10.6038	0	0.495462	0.0389394	0.0156975	0.0131157	0.672619	0.0572933	0.053275	0.282184	0.753709	0.0341296	0.0296902	0.25034	0.302542	0.0622997	0.0295763	0.0351698	0.516476	0.0115747	0.0140176	0.408959
TelSeq	12	24609175	rs12369950	C	T	38	12p12.1	0.863876	0.996495	0.0208513	0.00290843	7.5405e-13	SOX5	23.6082	0	0.968958	0.0110871	0.0507183	0.82696	0.658322	0.0992731	0.053734	0.0646755	0.778413	0.044269	0.0314159	0.158797	0.323155	-0.0110909	0.0291035	0.70314	0.765531	0.00980905	0.0165531	0.553461
TelSeq	12	42446280	rs149559306	C	A	39	12q12	0.98509	1	-0.0515996	0.00821671	3.3893e-10	PPHLN1	41.4453	1									0.996196	0.0756631	0.211174	0.72012					0.998546	0.0827106	0.183737	0.652597
TelSeq	12	47762431	rs10747521	C	T	40	12q13.11	0.284832	0.985818	0.0133507	0.00222363	1.92509e-09	SLC48A1,RAPGEF3	46.7614	1	0.438651	0.0248618	0.0163522	0.128412	0.4621	-0.0362286	0.0532031	0.495903	0.264488	-0.030343	0.0299033	0.310247	0.237178	-0.00987113	0.0322626	0.759633	0.341775	-0.00429315	0.0150477	0.775413
TelSeq	12	54304624	rs79755767	A	G	41	12q13.13	0.900331	0.983022	-0.0273907	0.00335886	3.49945e-16	COPZ1	53.3036	0	0.982108	0.0471507	0.0679624	0.487823	0.929243	-0.0220209	0.0980507	0.822301	0.948958	-0.046967	0.0594792	0.42974					0.964445	-0.0303637	0.039162	0.438141
TelSeq	12	56688274	rs17445108	A	G	42	12q13.3	0.867399	1	0.0200631	0.00294353	9.36052e-12	PTGES3	55.6873	1	0.99025	0.00244225	0.0827547	0.976456	0.927083	0.0379835	0.0967831	0.694719	0.912134	0.0263605	0.0467551	0.572891					0.94804	-0.0243942	0.0313014	0.435784
TelSeq	12	66310445	rs75770066	G	A	43	12q14.3	0.967053	1	0.0335409	0.00557899	1.83248e-09	HELB	65.3094	1	0.995278	0.0707165	0.114114	0.535457	0.974702	0.138957	0.158616	0.380997	0.970521	-0.0197435	0.07785	0.799797					0.93781	0.0085308	0.0287755	0.766878
TelSeq	12	88561692	rs1907702	A	G	45	12q21.32	0.219729	0.997933	-0.0154279	0.00241492	1.67452e-10	KITLG	45.7036	0	0.88033	-0.00586462	0.0276164	0.831826	0.223839	-0.0325989	0.0589463	0.580244	0.158724	0.0291185	0.0356818	0.414465	0.252105	-0.0355549	0.03125	0.255223	0.267025	0.0246469	0.0160242	0.124024
TelSeq	12	111466567	rs4766578	A	T	46	12q24.12	0.495728	0.998596	-0.0141535	0.00199574	1.32343e-12	ATXN2	22.7987	0	0.0379816	-0.0907412	0.0440229	0.0392817	0.286374	-0.106384	0.0543828	0.0504406	0.647978	0.0316128	0.027526	0.250774					0.115401	-0.00297064	0.0220008	0.892593
TelSeq	12	120478839	rs111260157	G	C	47	12q24.31	0.893675	0.996087	-0.0361749	0.0032396	5.94977e-29	DYNLL1	13.7865	0	0.967392	0.0359621	0.0495462	0.467943	0.919952	-0.0279784	0.0931092	0.763802	0.951197	-0.154575	0.0616818	0.0122101	0.945536	-0.0495877	0.0599174	0.407897	0.922972	0.0056757	0.0263817	0.82966
TelSeq	12	130337729	rs187038591	C	T	48	12q24.33	0.616899	0.976073	0.0120649	0.00207673	6.26325e-09	PIWIL1	3.92758	0	0.939808	-0.00780949	0.0362777	0.829557	0.754216	0.0201582	0.0585809	0.730765	0.54716	0.0160914	0.0260781	0.537205	0.790988	0.0391584	0.0333917	0.240916	0.71534	0.00627856	0.0158043	0.691169
TelSeq	12	132483493	rs11147190	A	C	49	12q24.33	0.387505	0.986541	0.0123412	0.00206011	2.09098e-09	FBRSL1	1.78182	0	0.669976	-0.0133683	0.0172111	0.43732	0.510017	-0.00187311	0.0485282	0.969211	0.443417	-0.00083506	0.0267291	0.975077	0.73773	0.0129447	0.0313404	0.679581	0.449325	0.0137437	0.0141233	0.330493
TelSeq	13	41193202	rs2039134	G	A	50	13q14.11	0.154017	0.995617	-0.0263642	0.0027664	1.57072e-21	KBTBD7	40.1922	0	0.865126	0.00611088	0.0248977	0.806116	0.165039	-0.115692	0.0701188	0.0989555	0.162912	-0.064033	0.0352958	0.0696498	0.656206	-0.0694757	0.0285886	0.0150907	0.296107	-0.022309	0.0154408	0.148511
TelSeq	13	50898454	rs61962174	G	A	52	13q14.3	0.973143	0.992086	-0.0509668	0.00619514	1.92132e-16	RNASEH2B	49.8975	1	0.957757	-0.0273952	0.039848	0.491772	0.983651	0.236896	0.196383	0.227704	0.987197	-0.27461	0.115213	0.0171494					0.947978	-0.0614497	0.0316398	0.0521171
TelSeq	13	72812165	rs118101483	G	A	53	13q21.33	0.984521	0.962493	-0.0910331	0.00822389	1.76685e-28	PIBF1	42.5422	0	0.998649	0.0292962	0.225602	0.896679					0.980982	-0.00951042	0.0977631	0.922504					0.975147	-0.0921559	0.0476314	0.0530176
TelSeq	13	111701256	rs9522367	C	T	54	13q34	0.0457795	1	-0.0260024	0.00476554	4.86027e-08	TEX29	3.65307	1	0.122333	-0.0417248	0.0236659	0.0778879	0.11756	-0.018134	0.074884	0.808655	0.0359452	0.0859086	0.0710498	0.226612	0.169915	-0.0193976	0.035559	0.585407	0.0477062	-0.0239624	0.032472	0.46055
TelSeq	14	23024246	rs200862263	A	AT	55	14q11.2	0.724685	0.994206	0.0163143	0.00224098	3.33964e-13	PSMB5	22.0232	0	0.174439	0.034324	0.0216225	0.112417	0.753776	-0.0128937	0.0567811	0.820364	0.630953	0.049352	0.0266219	0.0637661	0.929252	0.00453089	0.0525687	0.931315	0.615222	0.0106287	0.0144541	0.46213
TelSeq	14	65076384	rs45604339	T	C	56	14q23.3	0.649089	0.996617	0.0258237	0.00209274	5.53988e-35	MAX	42.9573	0	0.856424	-0.0106309	0.0228382	0.641582	0.807201	-0.00829478	0.0622091	0.893927	0.786448	0.071249	0.0319206	0.0256106	0.859683	0.0417053	0.0399762	0.296831	0.722645	0.031262	0.015699	0.046443
TelSeq	14	72951387	rs137901416	A	G	57	14q24.2	0.897841	0.998385	-0.058517	0.00328871	7.96343e-71	DCAF4	35.0823	0	0.972852	-0.0591064	0.0493876	0.23139	0.906965	-0.181048	0.0826963	0.0285746	0.910087	-0.0599968	0.0453799	0.186135	0.790556	-0.0676942	0.0336271	0.0441062	0.947181	0.000425266	0.0312782	0.989152
TelSeq	14	91498339	rs7153849	G	A	58	14q32.12	0.555909	0.996888	-0.01967	0.00200566	1.04785e-22	PPP4R3A	16.5354	0	0.472253	0.00903377	0.0156935	0.56486	0.501141	0.0395952	0.0491248	0.420236	0.574493	0.0234266	0.026252	0.372194	0.542959	-0.0255833	0.0271578	0.346179	0.516404	-0.0262395	0.014005	0.0609874
TelSeq	14	96531304	rs112942835	AT	A	59	14q32.2	0.871109	0.96347	-0.0251255	0.00302923	1.09194e-16	PAPOLA	11.5024	0	0.856197	0.00292819	0.0233416	0.900168	0.926272	0.0604719	0.0981333	0.537748	0.877838	0.0472988	0.0404302	0.242045	0.921243	0.0798315	0.0503365	0.112749	0.837822	-0.0316834	0.0193042	0.100742
TelSeq	14	103945968	rs71681370	GT	G	60	14q32.33	0.65724	0.979624	0.012827	0.00212277	1.51667e-09	TDRD9	4.08775	1	0.65244	0.015195	0.0168666	0.367644	0.641947	-0.015711	0.0505104	0.755767	0.651937	-0.0142961	0.0273905	0.601714	0.643518	0.0152606	0.0280725	0.586707	0.674114	-0.0116288	0.0151484	0.442689
TelSeq	15	41681399	rs752410109	GT	G	61	15q15.1	0.65663	0.977892	-0.0218737	0.00212373	7.07131e-25	MGA	40.6804	0	0.83877	-0.00715706	0.0220309	0.745283	0.605719	0.0637406	0.0519776	0.220082	0.629065	-0.0462344	0.0275127	0.0928646	0.789674	0.00534894	0.0329717	0.871126	0.710559	-0.0117998	0.0155757	0.448705
TelSeq	15	50065546	rs7172615	T	G	62	15q21.2	0.760129	0.988094	0.0368448	0.00234548	1.31492e-55	ATP8B4	49.0645	0	0.923821	-0.0103919	0.0314341	0.74095	0.806656	-0.0195417	0.0637184	0.759081	0.713714	0.0315598	0.0289578	0.275776	0.666377	0.0379331	0.0289774	0.190514	0.732292	0.0207926	0.0160674	0.195637
TelSeq	15	55757827	rs12915888	C	T	63	15q21.3	0.517272	0.984787	0.0115674	0.00200958	8.60637e-09	PRTG	47.2234	0	0.951466	0.0399584	0.0395382	0.312194	0.549139	-0.0636807	0.0500121	0.202909	0.569581	-0.0328928	0.0265231	0.214918	0.949072	0.00303931	0.0652321	0.962838	0.746399	0.0185925	0.0164657	0.258827
TelSeq	15	64824191	rs75683534	A	C	64	15q22.31	0.980381	0.933559	-0.0421285	0.00743046	1.43041e-08	PIF1	38.157	0	0.997746	6.93444e-05	0.196891	0.999719					0.994535	0.241017	0.185795	0.194555					0.992824	-0.0625136	0.0962061	0.515829
TelSeq	15	74044292	rs5742915	C	T	65	15q24.1	0.538984	1	-0.0237556	0.00199992	1.53532e-32	PML	28.9369	0	0.941317	0.0194506	0.0346994	0.575107	0.679315	0.129574	0.0516366	0.0120954	0.595474	-0.0169197	0.0265377	0.523751	0.989831	0.0164364	0.138037	0.905217	0.723401	-0.017499	0.0155306	0.259849
TelSeq	16	3590784	rs59939128	T	C	66	16p13.3	0.936469	1	0.0412491	0.00413856	2.1252e-23	SLX4	2.58978	0	0.893243	0.00823002	0.0257112	0.748897	0.946429	0.162856	0.112064	0.146155	0.97946	-0.0373416	0.0924201	0.686181	0.965042	0.06718	0.073333	0.359617	0.945294	0.0303383	0.0310439	0.328436
TelSeq	16	8979203	rs11646283	C	T	67	16p13.2	0.593739	0.995527	-0.0143252	0.00203579	1.96925e-12	USP7	7.9782	0	0.331452	-0.0155696	0.0173522	0.369575	0.588971	0.012196	0.0516782	0.813434	0.653091	-0.00226208	0.0274616	0.93435	0.740499	-0.0219814	0.0318931	0.490684	0.567604	-0.0368185	0.0141453	0.00924443
TelSeq	16	14558363	rs182059586	C	T	68	16p13.12	0.973971	0.883444	0.078238	0.00667202	9.3476e-32	PARN	13.5574	0	0.996902	0.208931	0.158695	0.187986	0.980421	0.0345689	0.195488	0.859639	0.979021	-0.0319955	0.098732	0.745889
TelSeq	16	28517460	rs28449958	A	G	69	16p11.2	0.656749	0.994839	-0.0163656	0.00210841	8.35411e-15	IL27	27.5165	0	0.780499	-0.00774259	0.0189958	0.683572	0.598048	0.06921	0.0505248	0.170742	0.755322	0.00689607	0.0298089	0.817048	0.929575	0.0674431	0.0533872	0.206488	0.810306	-0.00331788	0.0177827	0.851991
TelSeq	16	50147347	16:50181258_GT_G	G	GT	70	16q12.1	0.284914	0.96355	0.0255866	0.00225377	7.18125e-30	TENT4B	41.181	0	0.687519	0.0282773	0.0176997	0.110129	0.325242	0.0495323	0.053958	0.358629	0.339642	-0.0122931	0.0276827	0.656992	0.354116	-0.0137374	0.0288515	0.633973	0.279766	0.0254294	0.0158141	0.10783
TelSeq	16	53442130	rs72801818	T	C	71	16q12.2	0.699205	0.996282	-0.0135152	0.00217709	5.36933e-10	RBL2	37.8862	1	0.942438	-0.0106075	0.0375454	0.777542	0.774936	0.013164	0.0603323	0.827279	0.701207	-0.0476098	0.0288182	0.098519	0.97958	0.0335701	0.106099	0.751697	0.862146	-0.00115247	0.0209875	0.956208
TelSeq	16	74643699	rs12924948	A	G	72	16q23.1	0.496304	0.998741	0.0320624	0.00199515	4.13048e-58	RFWD3	16.6846	0	0.203089	0.0475485	0.0196083	0.0153119	0.504558	0.143077	0.0526259	0.0065527	0.520186	0.0646672	0.0261068	0.0132483	0.226967	0.0368318	0.032081	0.250932	0.394631	0.0301285	0.0141285	0.0329686
TelSeq	16	82170153	rs2303262	T	C	73	16q23.3	0.228441	1	0.0571579	0.00237464	5.14044e-128	MPHOSPH6	9.15819	0	0.0348909	0.113089	0.0429652	0.00848594	0.145089	0.183516	0.0707657	0.00950627	0.229175	0.00163639	0.0308223	0.957659	0.156992	0.0101931	0.036442	0.779703	0.174833	0.0543807	0.0180887	0.00264417
TelSeq	16	88039423	rs62046862	A	C	74	16q24.2	0.458048	0.948533	-0.0241644	0.00205962	8.6876e-32	BANP	3.28892	0	0.93575	-0.0142563	0.0354533	0.6876	0.660029	-0.16053	0.054885	0.00344628	0.578504	-0.00150375	0.026678	0.95505	0.937637	-0.11952	0.057209	0.0366919	0.785484	-0.00663478	0.0180782	0.713617
TelSeq	17	175211	rs112312375	G	A	75	17p13.3	0.929159	0.969822	-0.0922051	0.00394332	6.42688e-121	DOC2B	0	0	0.935498	-0.0659224	0.0358481	0.065925	0.94593	-0.137745	0.109762	0.2095	0.940029	-0.220374	0.0549248	6.0134e-05					0.957644	-0.0615767	0.0367776	0.0940719
TelSeq	17	8233498	rs11655447	G	A	77	17p13.1	0.716756	0.998927	0.0291861	0.00221564	1.25893e-39	CTC1	7.2325	0	0.81506	0.0323484	0.0207346	0.118732	0.673541	-0.0431509	0.0528357	0.414101	0.68609	0.0235863	0.0278952	0.397813	0.69403	0.046237	0.0297709	0.1204	0.768827	-0.00336882	0.0164082	0.837327
TelSeq	17	18228271	rs12939851	A	T	78	17p11.2	0.243235	0.992274	-0.0129615	0.00233493	2.83831e-08	LLGL1	17.2273	1	0.16195	-0.013563	0.02179	0.533652	0.248252	0.0107105	0.0574088	0.852002	0.271565	0.0331604	0.0289637	0.252253	0.318264	-0.0263873	0.0290609	0.363878	0.193858	-0.00771465	0.0176891	0.662746
TelSeq	17	30776721	rs113900126	A	G	79	17q11.2	0.632409	0.993085	-0.0150203	0.00207637	4.69245e-13	CRLF3	29.7757	0	0.916295	0.0202961	0.0290827	0.485255	0.741054	0.0425673	0.056242	0.449134	0.638984	-0.00257677	0.0266095	0.922856	0.994084	-0.0771336	0.183218	0.67376	0.7881	0.0148819	0.0170828	0.383667
TelSeq	17	39571697	rs8182252	C	T	80	17q12	0.832712	0.998822	-0.0166519	0.0026693	4.42374e-10	CDK12	38.5707	1	0.321883	-0.0099636	0.0173642	0.566101	0.743423	-0.00663742	0.0544194	0.902925	0.742319	0.00322813	0.0294264	0.912646	0.771588	-0.0285905	0.0320158	0.371851	0.908528	0.00230778	0.0241525	0.923878
TelSeq	17	43370860	rs12941945	G	A	81	17q21.31	0.835228	0.988828	0.0359552	0.0027036	2.34585e-40	ARL4D	40.8766	0	0.761908	0.041512	0.0189615	0.0285766	0.786	0.0939779	0.0599821	0.117169	0.80621	0.053248	0.0330094	0.106719	0.694307	-0.0184694	0.0291608	0.526495	0.826009	0.0175919	0.0187289	0.347583
TelSeq	17	49711393	rs34759387	A	G	83	17q21.33	0.956066	0.986608	-0.0293659	0.00489906	2.04503e-09	FAM117A	34.536	1	0.932444	-0.0209595	0.0326522	0.520937	0.885548	0.0187843	0.0766177	0.806325	0.961044	-0.0275349	0.0674015	0.682892	0.953084	-0.0075777	0.0674528	0.910553	0.945104	-0.024811	0.0314553	0.430247
TelSeq	17	58332680	rs2526377	G	A	84	17q22	0.557466	0.990183	-0.0137996	0.00201736	7.89769e-12	TSPOAP1	25.9148	1	0.418894	0.0141459	0.0162917	0.385235	0.518379	-0.0103612	0.0503354	0.836913	0.540604	-0.0296716	0.0263317	0.259811	0.493509	-0.0262624	0.0268857	0.328659	0.499884	-0.000570786	0.0140467	0.967587
TelSeq	17	75090896	rs117844704	C	A	86	17q25.1	0.969265	1	-0.033784	0.00577263	4.84429e-09	SLC16A5	9.15654	0	0.998038	-0.126446	0.178463	0.478617					0.994485	-0.239289	0.175558	0.172875					0.992677	-0.0579009	0.0823355	0.481911
TelSeq	17	78187152	rs144204502	T	C	87	17q25.3	0.987376	0.972868	0.107799	0.0090524	1.07029e-32	TK1	6.06029	0									0.985749	0.202793	0.111533	0.0690303					0.9866	0.0395666	0.0663174	0.550758
TelSeq	18	658423	rs3891167	G	A	88	18p11.32	0.74296	0.921467	0.0508892	0.00237603	9.12011e-102	TYMS	0	0	0.706554	-0.0119008	0.0183718	0.517132	0.823515	-0.066517	0.0674022	0.323708	0.806547	0.040637	0.0340247	0.232345	0.907867	0.022982	0.0499001	0.645113	0.854928	0.0564295	0.0217773	0.00956379
TelSeq	18	44455824	18:42035789_TG_T	T	TG	90	18q12.3	0.872209	0.979367	-0.0389832	0.00301496	3.05211e-38	SETBP1	36.9075	0	0.938928	-0.0248946	0.0332666	0.454257	0.865246	0.0127481	0.0697853	0.855052	0.895241	-0.0403403	0.0424671	0.342153	0.812661	-0.0583382	0.0347923	0.0935901	0.95562	-0.0219352	0.0345168	0.525107
TelSeq	18	54299403	rs34162186	G	C	91	18q21.2	0.593602	0.994766	-0.0264424	0.00203487	1.3122e-38	POLI	27.0639	0	0.798281	-0.0115276	0.0200613	0.565551	0.56147	-4.87604e-05	0.0499659	0.999221	0.519398	-0.0263993	0.0265828	0.320663	0.320183	0.0158808	0.0288671	0.582228	0.500541	-0.0102699	0.0139398	0.461287
TelSeq	18	76978026	rs28555591	G	A	92	18q23	0.684894	0.994419	-0.0159901	0.00214967	1.01906e-13	MBP	4.38526	0	0.727735	-0.0149556	0.0188	0.426315	0.651762	0.0349887	0.0513605	0.495721	0.715879	0.0403722	0.0294548	0.170484	0.678253	-0.0242029	0.0287409	0.399728	0.740911	-0.0309375	0.0160188	0.0534429
TelSeq	18	79722189	rs12456692	T	C	93	18q23	0.618903	0.999286	0.0183565	0.00205155	3.63245e-19	CTDP1	1.6411	0	0.940179	0.0352026	0.0350932	0.315804	0.62355	0.0405864	0.0500522	0.417434	0.65064	-0.00599823	0.0276107	0.828019	0.572608	0.00381217	0.0270119	0.887768	0.616783	-0.00710648	0.0144364	0.622534
TelSeq	19	4417848	rs34080966	C	T	94	19p13.3	0.746723	0.999888	0.0156746	0.00229119	7.85055e-12	CHAF1A	3.41685	0	0.936137	-0.00561195	0.0323061	0.862092	0.73944	-0.0646548	0.0544459	0.235028	0.804487	0.0510849	0.0325211	0.116224	0.945636	-0.00578979	0.0585616	0.921244	0.811344	0.00583961	0.0177505	0.742168
TelSeq	19	8448056	rs17160491	G	T	95	19p13.2	0.679267	1	0.0143328	0.00213543	1.92088e-11	HNRNPM	7.44706	1	0.962718	0.037757	0.0431812	0.381909	0.783482	0.0319873	0.0596448	0.591752	0.788703	0.0300465	0.0318935	0.346147	0.50572	0.0355735	0.0266717	0.182285	0.709455	0.0113645	0.0152585	0.456393
TelSeq	19	13109889	rs35601737	G	C	96	19p13.13	0.692634	1	0.0142987	0.00216865	4.30031e-11	TRMT1	12.1089	0	0.925067	-0.0277483	0.0304403	0.361998	0.80878	-0.0669168	0.0627347	0.286124	0.706542	0.0240469	0.0284392	0.397802	0.995127	0.0346335	0.199078	0.86189	0.900495	-0.0230562	0.0233556	0.323553
TelSeq	19	22032639	rs8105767	G	A	97	19p12	0.712218	0.995549	-0.0408663	0.00220674	1.45479e-76	ZNF257	21.0316	0	0.504714	-0.0250455	0.0162951	0.124294	0.648048	-0.0274263	0.0505436	0.587387	0.663929	-0.0760969	0.0276012	0.00583324	0.679672	-0.034543	0.0296728	0.244371	0.610664	-0.0368104	0.0143343	0.0102292
TelSeq	19	27588904	19:28079812_TA_T	T	TA	98	19q12	0.830336	0.990436	-0.0213986	0.00267128	1.1413e-15	UQCRFS1	26.5879	1	0.97799	0.0874132	0.0578544	0.130809	0.879356	-0.0105769	0.0773248	0.8912	0.864127	-0.0155688	0.0377499	0.680031	0.981837	-0.038606	0.110026	0.725678	0.815841	-0.00901451	0.0180268	0.617032
TelSeq	19	33255495	rs34181792	A	G	99	19q13.11	0.904842	0.993796	-0.0327389	0.00340732	7.36716e-22	SLC7A10	26.3521	0	0.767962	-0.0635204	0.0188239	0.000739622	0.88488	-0.0829618	0.0769265	0.28083	0.859615	-0.0692235	0.0375072	0.0649501	0.661852	-0.0380457	0.0287622	0.185913	0.787623	-0.0432268	0.0172305	0.0121166
TelSeq	19	39348314	rs62119681	G	C	100	19q13.2	0.870493	0.975055	-0.0172216	0.00300637	1.01396e-08	SAMD4B	20.2593	1	0.970723	-0.0162959	0.0507344	0.748059	0.831235	0.0417484	0.06808	0.539727	0.843504	0.00922361	0.0361411	0.79856	0.937166	0.0925485	0.0598312	0.121905	0.74456	-0.0200895	0.0169323	0.235441
TelSeq	19	47076325	19:47579582_GCA_G	G	GCA	102	19q13.32	0.224704	0.962472	0.014745	0.00243592	1.4205e-09	ZC3H4	12.5313	1	0.772805	-0.00462246	0.0196587	0.814103	0.386689	0.11008	0.0516825	0.033178	0.311294	0.033718	0.0289708	0.244481	0.625155	0.0275182	0.0284141	0.332809	0.450879	0.0030899	0.0144712	0.830921
TelSeq	19	56858687	rs8102497	A	G	104	19q13.43	0.568202	0.995315	0.0174275	0.00201778	5.77298e-18	ZIM2	2.74893	0	0.453608	0.0177567	0.0161597	0.271843	0.623748	0.0523386	0.0529181	0.322639	0.627814	0.0121313	0.026795	0.650732	0.549641	0.00382172	0.0273284	0.888783	0.644257	-0.0116171	0.0148804	0.434981
TelSeq	20	26275419	rs141469996	T	C	118	20p11.1	0.986482	0.947674	0.0902218	0.0088838	3.1232e-24	FAM182B	25.2744	1	0.998579	0.0151544	0.22668	0.946698					0.992748	0.266478	0.159817	0.0954355					0.995361	-0.0814383	0.107758	0.449798
TelSeq	20	36950277	rs4810362	G	A	119	20q11.23	0.849987	0.991536	0.0605328	0.00281201	8.79023e-103	SAMHD1	28.4839	0	0.687631	0.0480968	0.0175154	0.00603323	0.619121	0.0540223	0.0516411	0.295511	0.892331	0.0291466	0.0430256	0.498137	0.531147	0.0300051	0.027823	0.280843	0.837325	0.0769205	0.0191827	6.07435e-05
TelSeq	20	63689775	rs35640778	A	G	120	20q13.33	0.978373	1	0.262196	0.00689836	0	RTEL1-TNFRSF6B,RTEL1	1.74439	0	0.998222	0.101383	0.187896	0.589496					0.996006	0.38647	0.206976	0.0618714					0.986216	0.186829	0.0600255	0.00185515
TelSeq	21	14966851	rs2229742	C	G	121	21q21.1	0.896575	1	0.0187298	0.00327478	1.06903e-08	NRIP1	13.9659	1	0.991231	-0.129215	0.0862667	0.134171	0.948661	-0.181564	0.115239	0.11513	0.881134	0.0374545	0.0402693	0.35232					0.925372	-0.000903859	0.0263601	0.972647
TelSeq	21	46657387	rs538256562	A	AAAAC	124	21q22.3	0.892519	0.90557	-0.0241292	0.00338022	9.44496e-13	PRMT2	1.0426	1	0.977378	-0.0728245	0.0574121	0.204637	0.948871	0.165599	0.126191	0.189425	0.930848	0.0651396	0.0526977	0.216421					0.966281	-0.0520383	0.0440546	0.237514
TelSeq	22	16975883	rs4819545	C	A	125	22q11.1	0.62164	0.996983	0.0259633	0.00205471	1.3366e-36	GAB4	15.9749	0	0.779918	0.0254411	0.0191832	0.184767	0.583281	-0.0293091	0.0505839	0.562309	0.577981	0.0267435	0.0266543	0.315694	0.616995	0.0179115	0.0277972	0.519339	0.544709	0.0285701	0.014027	0.0416716
TelSeq	22	23541797	rs131403	A	G	126	22q11.23	0.729469	0.891063	-0.0152312	0.00237699	1.47662e-10	IGLL1	22.5408	1	0.655193	-0.0152188	0.0184171	0.408611	0.716754	-0.00417712	0.0619893	0.946276	0.760665	0.00765667	0.032479	0.813633	0.507584	0.0400725	0.0289407	0.166162	0.668675	-0.0523284	0.0165915	0.00161083
TelSeq	22	27785411	rs2283847	T	C	127	22q12.1	0.445718	0.951629	0.0123664	0.00205793	1.86483e-09	MN1	24.0231	1	0.626236	0.0162109	0.018399	0.378276	0.476614	0.0123984	0.0514474	0.809562	0.523943	-0.0201991	0.0265303	0.446442	0.589777	0.0202416	0.0307932	0.510962	0.524119	0.0260782	0.0149147	0.0803785
TelSeq	22	35280145	rs35288294	CT	C	129	22q12.3	0.347493	0.996563	-0.0130785	0.00209551	4.3427e-10	HMGXB4	16.5283	1	0.868899	-0.0225653	0.0240152	0.347408	0.412678	-0.0541831	0.0490128	0.268948	0.322537	-0.0277476	0.0276097	0.3149	0.437356	-0.044501	0.0267789	0.0965539	0.414715	-0.00325809	0.0140834	0.817048
TelSeq	22	38725247	rs6001209	G	A	130	22q13.1	0.711116	0.997843	-0.0136577	0.00219874	5.24566e-10	GTPBP1	13.0832	1	0.657153	0.00156698	0.0169033	0.92614	0.76297	-0.0257839	0.0571822	0.652055	0.716073	0.0492598	0.0292663	0.0923443	0.640765	0.00252135	0.0285894	0.929724	0.712011	0.0174014	0.0155777	0.263965
TelSeq	22	41017732	rs71200636	CAAA	C	131	22q13.2	0.596915	0.988338	0.0124164	0.00204029	1.16035e-09	RBX1	10.7907	1	0.651597	-0.0236172	0.016923	0.162845	0.404502	0.0260876	0.0498057	0.600427	0.578149	0.0706117	0.0268042	0.00842985	0.756989	0.0370663	0.0316252	0.241178	0.520581	0.0172699	0.0139973	0.217275
TelSeq	22	45354370	rs6006996	T	G	132	22q13.31	0.652983	0.999601	-0.0180529	0.00209124	5.99515e-18	SMC1B	6.4541	0	0.178712	-0.0160057	0.0211322	0.448806	0.609716	0.0505312	0.0517971	0.329283	0.62305	-0.0173284	0.0267291	0.516792	0.525673	0.00231335	0.0272332	0.932304	0.564912	-0.0248065	0.0140499	0.0774622
TelSeq	22	50532837	rs140522	C	T	133	22q13.33	0.327628	1	0.0346083	0.00212288	9.46891e-60	ODF3B	1.27563	0	0.522382	-0.00825246	0.015817	0.601847	0.322917	0.0499405	0.0521741	0.338471	0.328452	-0.0131023	0.027986	0.639661	0.332203	0.0659461	0.0288156	0.022105	0.308691	0.0219385	0.014946	0.142146
TelSeq	23	16823936	X:16842059_ACT_A	A	ACT	134	Xp22.2	0.564582	0.983758	0.0116804	0.00167532	3.12392e-12	TXLNG	15.8229	1	0.952761	0.0167314	0.0352288	0.634834	0.715385	0.000337043	0.0484861	0.994454	0.529809	-0.0175608	0.0219078	0.422799	0.85891	-0.00148774	0.0340984	0.965199	0.562394	0.0186111	0.0116147	0.109075
TelSeq	23	21845893	rs6633460	A	G	135	Xp22.12	0.879449	0.994357	0.0139706	0.00253853	3.72503e-08	MBTPS2	20.8449	1	0.700363	-0.00531981	0.0148376	0.719943	0.668186	-0.010348	0.0462655	0.823018	0.855084	0.0907961	0.0308791	0.00327823	0.682283	-0.0197082	0.0250026	0.430553	0.935224	-5.36201e-05	0.023334	0.998167
TelSeq	23	24693691	rs187667784	A	C	136	Xp22.11	0.995798	0.958603	-0.0796295	0.0129292	7.32588e-10	POLA1	23.6927	1
TelSeq	23	58443935	rs140569707	A	G	138	Xp11.21	0.931362	0.892362	-0.0383125	0.00339315	1.45144e-29	ZXDA	57.4429	0	0.996721	-0.0054202	0.121477	0.964411					0.971862	-0.00741349	0.0691667	0.914644					0.960627	-0.0205583	0.030293	0.49736
TelSeq	23	66002020	rs113005219	ATC	A	139	Xq12	0.866946	0.980672	-0.0596506	0.00244756	3.43558e-131	VSIG4	65.001	0	0.124543	-0.0302702	0.0219382	0.167649	0.749411	0.00869475	0.048902	0.85888	0.910272	-0.0772842	0.0377515	0.0406397					0.89047	-0.0475319	0.0185096	0.0102299
TelSeq	23	77841851	rs34014897	ATT	A	140	Xq21.1	0.478976	0.800806	0.0115288	0.00178023	9.4189e-11	MAGT1	76.8409	0	0.930133	0.0269078	0.0276655	0.330746	0.481018	0.0665833	0.0485046	0.169839	0.454551	-0.00412685	0.0235635	0.860972					0.57988	0.00880881	0.0125692	0.48341
TelSeq	23	120843289	rs5909771	C	A	141	Xq24	0.474832	0.954147	-0.0099218	0.00168097	3.58228e-09	CT47B1	36.1876	1					0.359548	0.0565249	0.0463774	0.222919	0.639612	-0.0151387	0.0226639	0.504156	0.263713	0.0270199	0.0287404	0.347147	0.457285	0.00792219	0.0123344	0.520689
TelSeq	23	152701287	rs7056365	T	G	142	Xq28	0.832286	0.988906	-0.0270101	0.00221907	4.39238e-34	MAGEA3	4.32961	0	0.909457	0.0407165	0.0257622	0.113998	0.919693	0.0456494	0.0816963	0.576319	0.888276	-0.0542032	0.0344158	0.115267	0.979082	-0.0485135	0.0843126	0.56502	0.926948	-0.0427918	0.0220857	0.0526793
qPCR	1	11164270	rs187540244	A	G	3	1p36.22	0.995184	0.980766	0.0968017	0.0149032	8.28324e-11	MTOR	10.1633	0
qPCR	1	20589745	rs66731853	A	G	4	1p36.12	0.674808	0.997437	0.0171172	0.00218575	4.82948e-15	CDA	19.5887	0	0.936771	-0.00158956	0.032626	0.961142	0.662634	-0.0348127	0.0503519	0.489322	0.591779	0.0434593	0.0263502	0.0990855	0.866921	0.0521898	0.0395042	0.186462	0.782489	0.009734	0.0169735	0.566318
qPCR	1	28441532	rs76374777	C	G	6	1p35.3	0.983851	1	-0.0474281	0.00810258	4.8146e-09	PHACTR4	27.4405	0	0.998467	0.228285	0.197728	0.248279					0.976227	0.00219929	0.0842765	0.979181					0.985731	-0.185531	0.0592926	0.0017536
qPCR	1	31817960	rs34590201	A	G	7	1p35.2	0.553692	0.998074	-0.0180291	0.00206103	2.17921e-18	SPOCD1	30.817	0	0.818427	-0.0147809	0.020454	0.4699	0.470825	-0.119433	0.0460296	0.00946738	0.537427	0.0164423	0.0260253	0.52753	0.588683	-0.0129742	0.0272916	0.634508	0.762689	-0.00635812	0.0165822	0.701402
qPCR	1	39570256	rs3768321	T	G	8	1p34.3	0.803143	0.996991	0.0166018	0.00257619	1.16134e-10	PABPC4	38.5693	0	0.982621	0.0448689	0.06046	0.458011	0.890774	-0.00300935	0.0760836	0.968449	0.79807	-0.00824258	0.0325189	0.799905	0.887059	0.0618067	0.042742	0.148166	0.938852	0.0539862	0.0296185	0.0683455
qPCR	1	44774829	rs113464644	T	G	9	1p34.1	0.805785	0.998537	-0.0161033	0.00258481	4.66487e-10	RPS8	43.7738	0	0.910085	0.0696247	0.0270771	0.0101302	0.849699	0.0740098	0.0685878	0.280565	0.835846	-0.00475115	0.0352449	0.892767	0.843463	-0.035567	0.0376571	0.344916	0.810389	-0.0189414	0.017958	0.291535
qPCR	1	92376810	rs139795227	C	A	11	1p22.1	0.985226	0.941042	-0.0604909	0.0087213	4.03367e-12	RPAP2	91.3758	0
qPCR	1	110361755	1:110904377_GT_G	G	GT	12	1p13.3	0.466729	0.989861	-0.0152974	0.00205982	1.11455e-13	SLC16A4	109.361	0	0.318617	-0.0333079	0.0173312	0.0546248	0.557122	-0.0521441	0.0482641	0.279968	0.637952	-0.0560524	0.0268764	0.0370186	0.51848	0.0103178	0.0265908	0.698001	0.557142	0.00222032	0.0144294	0.877708
qPCR	1	113899733	rs3838300	CA	C	13	1p13.2	0.815593	0.996837	0.03345	0.0026407	8.99705e-37	AP4B1	112.899	0	0.928221	-0.00203507	0.0302811	0.946418	0.869523	0.0689017	0.0689476	0.317633	0.841406	-0.0116708	0.0355085	0.742402	0.826549	0.0125473	0.0354326	0.723253	0.885985	0.0195733	0.0220457	0.37462
qPCR	1	147255473	rs28706431	T	C	15	1q21.1	0.915387	0.999301	-0.0248683	0.00367169	1.26154e-11	CHD1L	102.691	0	0.971841	-0.0882614	0.047823	0.0649516	0.88434	-0.065494	0.0738963	0.375458	0.934744	0.0575553	0.0516097	0.264764	0.860752	-0.0985217	0.0392351	0.012037	0.860405	-0.0318914	0.020226	0.114852
qPCR	1	151391723	rs61818036	A	G	16	1q21.3	0.159186	0.994207	0.0186142	0.00280431	3.1864e-11	PSMB4	98.5547	0	0.666671	0.0231294	0.0170211	0.174187	0.457204	0.0551398	0.0495112	0.265415	0.205605	0.0141323	0.0325068	0.663745	0.778722	0.0247135	0.033507	0.460781	0.297225	0.0118049	0.0153952	0.443207
qPCR	1	185347603	rs34282892	TTA	T	18	1q25.3	0.422257	0.976446	0.0118097	0.00209233	1.6589e-08	IVNS1ABP	64.5988	0	0.343247	-0.00458338	0.0171228	0.788949	0.489986	-0.00335874	0.0477714	0.943948	0.533433	0.00314242	0.0264283	0.905352	0.775292	0.0529215	0.0326448	0.104989	0.344532	0.014202	0.0150972	0.346857
qPCR	1	226408985	rs2793379	A	T	19	1q42.12	0.842741	0.996501	0.0407715	0.0028126	1.28381e-47	PARP1	23.5374	0	0.914558	0.00491781	0.0291074	0.865833	0.702956	0.0263023	0.0538714	0.625379	0.848222	0.00852213	0.0358445	0.812073	0.588268	0.046502	0.0276662	0.0927983	0.892713	0.0401003	0.0229823	0.081014
qPCR	2	17692910	rs9752694	G	C	105	2p24.2	0.572406	0.99309	0.0136306	0.00207283	4.83838e-11	SMC6	16.6919	0	0.17924	0.00929384	0.0208227	0.655357	0.670527	-0.0292988	0.0515103	0.569494	0.533758	0.000268517	0.0259993	0.99176	0.923821	0.0178961	0.051225	0.726817	0.775577	0.00806176	0.0170841	0.637007
qPCR	2	28875677	rs56178008	A	T	106	2p23.2	0.564633	0.997792	-0.0144827	0.00206248	2.18726e-12	TRMT61B	27.8747	0	0.614321	0.00617963	0.0160823	0.700792	0.429374	-0.0346733	0.049149	0.480516	0.496867	-0.00936209	0.0266028	0.724896	0.224367	0.0223212	0.032376	0.490549	0.539918	-0.000968761	0.0140962	0.945209
qPCR	2	54234607	rs12618994	G	A	108	2p16.2	0.856373	0.995599	-0.0454747	0.00291913	1.02471e-54	ACYP2	53.2336	0	0.975521	0.0189548	0.0513009	0.711767	0.893105	-0.0599289	0.0775804	0.439834	0.907038	-0.0451451	0.0456071	0.322237	0.847454	-0.0106188	0.0374815	0.776941	0.900449	-0.0468759	0.0237762	0.0486609
qPCR	2	58752744	rs77732866	A	G	109	2p16.1	0.863036	0.995316	-0.0179721	0.00297787	1.5873e-09	FANCL	57.7517	0	0.967322	-0.0128733	0.0483987	0.790251	0.900102	0.0234475	0.0786556	0.765625	0.787872	0.0098915	0.0312104	0.751296	0.831413	0.0195259	0.0355157	0.582469	0.78655	-0.00106435	0.0171456	0.950501
qPCR	2	65429835	rs7569084	T	C	110	2p14	0.41462	0.994144	0.0118463	0.00207593	1.15319e-08	SPRED2	64.4288	1	0.189634	0.0115917	0.0202942	0.567875	0.559401	-0.00549315	0.0472893	0.907525	0.378063	-0.0479469	0.026645	0.0719449	0.798292	-0.0134619	0.0338371	0.690745	0.614625	0.00289065	0.0145717	0.842752
qPCR	2	209811570	rs12694188	T	A	114	2q34	0.40802	0.996568	0.0274389	0.00208388	1.35488e-39	UNC80	33.372	0	0.739506	-0.0163784	0.0179933	0.362692	0.376246	0.0575038	0.0484482	0.235262	0.455376	0.0289442	0.026778	0.279743	0.371542	0.0794802	0.0285888	0.00543388	0.501894	0.0281161	0.0139986	0.0445903
qPCR	2	212832189	rs540836853	C	T	115	2q34	0.997003	0.841701	0.115889	0.0203685	1.27339e-08	IKZF2	30.3513	1
qPCR	3	24293020	rs113700287	TTTTG	T	143	3p24.2	0.327632	0.974347	0.014529	0.00221083	4.97279e-11	THRB	23.292	0	0.181661	0.0122085	0.0204159	0.549847	0.231434	0.0716283	0.0567689	0.207037	0.39155	-0.00335746	0.0272274	0.90186	0.212115	-0.00499732	0.0341051	0.883505	0.302433	0.0267282	0.0158093	0.0909013
qPCR	3	49922137	3:49959570_CA_C	C	CA	145	3p21.31	0.475473	0.976062	0.0169185	0.00207583	3.63245e-16	MON1A	48.9211	0	0.376154	0.00762095	0.0162444	0.638968	0.654674	0.0192933	0.0515393	0.708151	0.585471	-0.00301828	0.0266694	0.909893	0.838178	0.00180595	0.0380799	0.962174	0.744991	0.00859454	0.0167595	0.60808
qPCR	3	72842396	rs78491606	C	A	146	3p13	0.980598	1	0.0763583	0.00742325	8.11708e-25	SHQ1	71.8414	0	0.997854	0.140921	0.167321	0.399665					0.98954	0.0684268	0.126427	0.588346					0.997254	0.188389	0.135129	0.163275
qPCR	3	101513249	rs55749605	A	C	147	3q12.3	0.380074	0.998151	0.0147064	0.00211274	3.38298e-12	SENP7	97.7723	0	0.212906	-0.0233602	0.0189531	0.217752	0.222777	-0.049681	0.0575692	0.388149	0.331818	-0.00724864	0.0275229	0.792268	0.32207	0.0172372	0.02868	0.547828	0.353709	0.012067	0.0147366	0.412873
qPCR	3	128496978	rs6776756	A	G	150	3q21.3	0.409677	0.99839	0.0176231	0.00208279	2.64423e-17	GATA2	70.7886	0	0.20715	-0.0279628	0.0192989	0.147357	0.304762	-0.0143028	0.0488096	0.769497	0.279725	0.0295058	0.0290777	0.310237	0.321509	-0.000725871	0.0289584	0.980002	0.354372	0.021357	0.0147523	0.1477
qPCR	3	138453173	rs4678419	T	C	152	3q22.3	0.431497	0.989601	-0.0149338	0.00207878	6.7733e-13	ESYT3	60.8324	0	0.294721	-0.0258696	0.0178309	0.146829	0.27095	-0.0387266	0.0533977	0.468299	0.497975	-0.00672185	0.0257765	0.794266	0.0274618	-0.0262519	0.0960777	0.784672	0.310832	0.0165958	0.0156789	0.289836
qPCR	3	160331668	rs11418097	AT	A	153	3q25.33	0.472991	0.992161	0.0169758	0.00206223	1.84502e-16	IFT80,AC079594.2	38.9539	0	0.447921	0.0357141	0.0158464	0.0242108	0.555436	0.0416892	0.0474212	0.379333	0.541203	0.0332633	0.0257889	0.19711	0.748411	0.00578642	0.0304192	0.849135	0.579234	0.0314585	0.0143335	0.0281819
qPCR	3	169764547	rs2293607	C	T	154	3q26.2	0.755841	0.99932	0.0968852	0.0023839	0	TERC	29.521	0	0.961502	0.0675541	0.0418248	0.106274	0.639726	0.0993946	0.0490585	0.0427602	0.813466	0.0668638	0.0333494	0.0449687	0.456973	0.0593367	0.0269306	0.0275721	0.727115	0.0697386	0.0157487	9.50123e-06
qPCR	3	198116021	rs112394943	C	T	156	3q29	0.841726	0.925441	0.0240491	0.00291499	1.58234e-16	LMLN	1.16954	0	0.668633	-0.0103958	0.0176198	0.555187	0.845682	-0.026146	0.0667832	0.695423	0.833967	-0.0241107	0.0354921	0.496931	0.922496	-0.0215634	0.0544043	0.691844	0.770526	0.00871347	0.0175835	0.620213
qPCR	4	2253336	rs2282764	G	A	157	4p16.3	0.867135	0.997433	0.0219047	0.00302148	4.17734e-13	MXD4	1.25234	0	0.54988	0.0152082	0.0158365	0.336891	0.725085	0.0376671	0.0517654	0.466828	0.82677	0.0268669	0.0339942	0.429331	0.592026	0.04246	0.0272946	0.119799	0.836502	0.0303569	0.0190162	0.110406
qPCR	4	7042653	rs871134	T	C	158	4p16.1	0.425268	0.995649	0.0191333	0.00207328	2.74473e-20	CCDC96,TADA2B	6.04165	0	0.622484	0.0184572	0.0164245	0.261115	0.534661	0.102482	0.0487067	0.0353728	0.471576	0.0246733	0.0261845	0.346045	0.370346	0.0188561	0.0282197	0.504013	0.486321	0.018262	0.0143223	0.202281
qPCR	4	9939810	rs7675964	T	C	159	4p16.1	0.725852	0.998843	-0.0168478	0.00229213	1.97742e-13	SLC2A9	8.93881	0	0.416862	-0.028494	0.015829	0.0718423	0.500242	0.017539	0.0501208	0.726389	0.655455	-0.0236937	0.026997	0.380138	0.526102	0.0320476	0.0267187	0.230356	0.564547	-0.0101069	0.0141138	0.473932
qPCR	4	48871746	rs13152270	T	A	162	4p11	0.496518	0.993713	-0.0139896	0.0020497	8.78011e-12	OCIAD1	47.8707	0	0.390848	-0.00793991	0.0159555	0.618745	0.621688	-0.0170657	0.0483255	0.723982	0.493936	-0.0210061	0.0262786	0.424082	0.498961	-0.0326042	0.0270761	0.228524	0.40326	-0.0339252	0.014349	0.0180643
qPCR	4	121877258	rs35495505	C	T	164	4q27	0.605295	0.993425	0.0146428	0.00210051	3.1463e-12	TRPC3	69.3273	0	0.950112	0.102263	0.038491	0.0078886	0.55922	0.00285687	0.0475956	0.952137	0.65884	0.0492111	0.0270223	0.0685867	0.558843	0.0633956	0.0274847	0.0210785	0.682966	0.0100174	0.0153738	0.514668
qPCR	4	163099663	rs4691069	T	C	165	4q32.2	0.226486	0.996935	-0.053434	0.00244354	5.29663e-106	NAF1	28.1049	0	0.255665	-0.0374542	0.018229	0.0399135	0.2198	-0.0130392	0.0564713	0.817392	0.237972	-0.125119	0.0301432	3.31276e-05	0.227469	-0.0330591	0.0323622	0.307002	0.170413	-0.048691	0.0186885	0.00917656
qPCR	5	1285859	rs7705526	A	C	166	5p15.33	0.673802	0.972403	-0.0792135	0.00221249	9.977e-281	TERT	0.284859	0	0.822014	-0.0145999	0.0211157	0.489299	0.713974	-0.036107	0.0513421	0.481892	0.624834	-0.0608541	0.0277667	0.0284066	0.611838	-0.0981875	0.0280585	0.000466337	0.57213	-0.092039	0.0148668	5.98219e-10
qPCR	5	69554960	5:68850787_CAG_C	C	CAG	168	5q13.2	0.893665	0.771836	-0.0209512	0.00378002	2.98009e-08	OCLN	68.554	1					0.919345	0.0819197	0.104768	0.434264	0.870796	0.0193009	0.0464102	0.677501
qPCR	5	79626789	rs61407429	GTAATGCCAT	G	169	5q14.1	0.909174	0.989803	0.0236582	0.0035819	3.97649e-11	TENT2	78.6258	0	0.548816	0.012196	0.0156922	0.437039	0.746805	0.0695839	0.0520327	0.181121	0.898134	0.0289374	0.0430539	0.501507	0.834454	0.0265377	0.0360823	0.462049	0.88221	0.0515152	0.02196	0.0189832
qPCR	5	133091159	5:132426851_GTT_G	G	GTT	170	5q31.1	0.907559	0.996697	0.0197676	0.00354218	2.39668e-08	HSPA4	49.4371	0	0.992408	0.00168146	0.0902647	0.985138	0.966334	0.116879	0.128794	0.364146	0.950174	-0.0145742	0.0597551	0.807309					0.966748	-0.00828573	0.0391638	0.832445
qPCR	5	139555995	rs34255404	A	G	171	5q31.2	0.945336	0.996216	-0.0362472	0.00451011	9.2151e-16	UBE2D2	42.9723	0	0.914203	-0.0160372	0.0278765	0.565092	0.957178	0.0134344	0.117553	0.909013	0.934544	0.0102925	0.0525668	0.844768	0.921984	-0.0517267	0.0498207	0.299151	0.892959	-0.0596072	0.0228668	0.00914155
qPCR	6	204031	rs80324517	A	G	174	6p25.3	0.950807	1	-0.0380698	0.00472975	8.34642e-16	DUSP22	0	0	0.991538	0.0172326	0.0843673	0.838153	0.971726	-0.17108	0.144739	0.23721	0.9186	0.0104023	0.0477916	0.827695					0.95364	-0.0967739	0.0330001	0.0033621
qPCR	6	31829992	rs55965437	AAAGTT	A	175	6p21.33	0.648385	0.997244	0.0290546	0.00214453	8.11708e-42	HSPA1B	25.499	0	0.313075	0.0127007	0.0167586	0.448533	0.56128	0.0167352	0.0473201	0.723594	0.651488	0.0394007	0.0277521	0.155685	0.659074	-0.0119453	0.0288723	0.679071	0.597614	0.0306334	0.0141858	0.0308163
qPCR	6	109280130	rs6933326	T	C	179	6q21	0.48416	0.999907	0.0151863	0.00204626	1.15798e-13	CD164	62.5158	0	0.124009	0.0115563	0.0240941	0.631488	0.532639	0.0514096	0.0461603	0.2654	0.440449	-0.00285677	0.0260699	0.912742	0.534602	0.0273257	0.0269073	0.309843	0.623989	0.0252567	0.01457	0.0830118
qPCR	7	69010	rs117247304	A	G	185	7p22.3	0.978001	0.795391	0.0504901	0.00790327	1.67517e-10	FAM20C	0	0	0.935559	0.0675828	0.0352945	0.055515	0.944013	-0.065975	0.114917	0.565891	0.971273	-0.0364356	0.0874991	0.67711	0.932414	0.0989441	0.0596868	0.0973733	0.92232	0.0621562	0.0301641	0.0393405
qPCR	7	23782247	rs6944575	T	C	186	7p15.3	0.743225	0.991884	0.0176824	0.00234711	4.93287e-14	STK31	22.7812	0	0.862367	0.00285527	0.0228627	0.900613	0.776479	0.0592376	0.0577113	0.304681	0.666943	-0.0351727	0.0279163	0.207693	0.827841	0.029736	0.0363789	0.4137	0.810433	0.00712398	0.0180543	0.693148
qPCR	7	50218107	rs11769630	A	T	188	7p12.2	0.92537	0.981424	0.0284447	0.00392555	4.29141e-13	SPATA48	49.2171	0	0.992531	0.0164439	0.0967804	0.865081	0.96355	-0.04038	0.129564	0.755299	0.941774	0.0318501	0.0561987	0.570891	0.950324	0.0461042	0.0635062	0.467851	0.96187	0.0045231	0.0383987	0.906232
qPCR	7	76427245	rs35029472	G	A	189	7q11.23	0.410155	0.997064	0.0124369	0.00207802	2.16436e-09	ZP3	75.4262	0	0.19277	-0.00770987	0.0199215	0.698747	0.370565	0.0129051	0.0496563	0.79495	0.32206	0.0213991	0.0280872	0.446131	0.447681	0.0195318	0.0275523	0.478388	0.320023	-0.017183	0.0150726	0.25428
qPCR	7	100198298	rs763058057	G	GAGGGGGTAAT	190	7q22.1	0.782173	0.998388	0.0224355	0.00247725	1.34555e-19	STAG3	60.1377	0	0.943886	-0.0194919	0.034165	0.568324	0.864283	-0.0910856	0.0695759	0.190482	0.649302	0.00203212	0.0275078	0.94111	0.931254	0.0320809	0.0521735	0.538628	0.832133	0.0346488	0.0187889	0.0651688
qPCR	7	124850075	7:124490129_AAG_A	A	AAG	192	7q31.33	0.709235	0.999797	0.0430248	0.00225662	4.83949e-81	POT1	35.4859	0	0.710702	0.0344914	0.016948	0.0418379	0.779009	0.125537	0.0531739	0.0182318	0.689482	0.0810113	0.0284174	0.00436144	0.715363	0.0271333	0.0299872	0.365557	0.765111	0.0343179	0.016496	0.0374913
qPCR	7	129000239	rs4731536	T	C	192	7q32.1	0.386144	0.99988	0.0207275	0.00209776	5.04313e-23	TNPO3	31.3357	0	0.429684	0.00258368	0.0155024	0.867636	0.500047	0.067944	0.0480714	0.157539	0.282868	0.0390616	0.0282387	0.166584	0.512054	0.0268956	0.0265073	0.310274	0.385089	0.0334929	0.0144784	0.0207062
qPCR	7	159326530	rs1985369	G	A	193	7q36.3	0.130856	0.961566	0.030532	0.00308842	4.79071e-23	VIPR2	1.00944	0	0.094221	0.0222636	0.0294205	0.449206	0.131189	0.0726144	0.0694488	0.295754	0.111692	0.0274906	0.0422663	0.515426	0.230971	0.0330981	0.0325036	0.308539	0.18996	0.0259231	0.0181269	0.152692
qPCR	8	21989075	rs2306646	C	G	195	8p21.3	0.441168	0.994619	0.0215381	0.00206304	1.62817e-25	XPO7	20.9881	0	0.244321	0.0382784	0.0181744	0.0351892	0.530057	-0.0307066	0.0478245	0.520829	0.51742	0.00250998	0.0258507	0.922651	0.445092	0.0343744	0.0268334	0.200183	0.554255	0.0138242	0.0142177	0.33089
qPCR	8	47972876	rs762679	A	T	197	8q11.21	0.145674	1	-0.0304896	0.0028982	6.97268e-26	MCM4	46.9719	0	0.0658572	-0.0548283	0.0313142	0.0799613	0.0855655	-0.0785299	0.0859972	0.361154	0.176683	-0.0518816	0.0342286	0.129586					0.148988	-0.015748	0.0196923	0.423883
qPCR	8	55754794	rs564224004	CATATATTAT	C	198	8q12.1	0.112184	0.985428	0.029823	0.00326101	5.94429e-20	TMEM68	54.7538	0	0.217791	0.0366812	0.0190569	0.0542513	0.110525	0.0338892	0.0745977	0.649618	0.130711	0.00381559	0.0385605	0.921177	0.0235651	0.10075	0.0919639	0.273279	0.165321	0.0539723	0.018958	0.00441418
qPCR	8	73046129	rs145702999	A	G	199	8q21.11	0.999034	1	-0.580197	0.0328643	9.42106e-70	TERF1	72.0451	0
qPCR	8	94520772	rs72674843	C	T	200	8q22.1	0.761366	0.997599	0.0182036	0.0023979	3.16228e-14	VIRMA	51.6079	0	0.927633	-0.00205921	0.0300966	0.945451	0.588375	0.0295609	0.0494412	0.549907	0.728253	0.0417507	0.0288876	0.148379	0.521962	-0.0299278	0.0267322	0.262909	0.689234	0.0335623	0.0150694	0.0259346
qPCR	9	826585	rs4742448	G	C	202	9p24.3	0.541681	0.956455	-0.015613	0.00209446	9.02818e-14	DMRT1	0	0	0.140919	0.000765123	0.0248465	0.975434	0.379339	0.0310465	0.0516562	0.547825	0.54754	-0.0236484	0.0268233	0.377972	0.218099	-0.020915	0.0336308	0.534007	0.505909	-0.0284944	0.0146673	0.0520499
qPCR	9	34107507	rs11557154	T	C	203	9p13.3	0.872698	1	0.0353013	0.00306367	1.01531e-30	DCAF12	33.1065	0	0.981849	0.016515	0.0588764	0.779092	0.817708	-0.000172433	0.0595128	0.997688	0.859642	-0.00583812	0.0374804	0.876218	0.435381	0.0758829	0.0268105	0.00464986	0.779668	0.0284167	0.0168456	0.0916242
qPCR	9	106877689	rs4743037	T	C	206	9q31.2	0.774901	0.995785	-0.0173328	0.0024523	1.57181e-12	ZNF462	32.507	0	0.568856	0.015853	0.015875	0.317982	0.816416	-0.0380719	0.0591033	0.519472	0.785444	-0.00485292	0.031735	0.878461	0.801836	-0.0817754	0.0331385	0.0135988	0.675263	0.000909437	0.0149916	0.951628
qPCR	10	5774107	rs762222726	C	CAAACAT	21	10p15.1	0.391228	0.995756	0.0189746	0.0020993	1.58745e-19	GDI2	4.77311	0	0.551787	-0.0181876	0.0157447	0.248025	0.423419	-0.0518482	0.0456602	0.256156	0.388675	0.0411653	0.027013	0.127532	0.786034	0.0208138	0.0331962	0.530663	0.507867	0.0158766	0.0140147	0.257275
qPCR	10	94355078	rs12572897	A	G	24	10q23.33	0.87549	1	0.0326892	0.00309806	4.99919e-26	NOC3L	40.4323	0	0.814937	0.058376	0.0200035	0.00351965	0.907738	0.0143757	0.0772622	0.852395	0.901864	0.0436286	0.0433303	0.31399	0.729449	-0.0131065	0.0301942	0.664234	0.700086	0.0188275	0.0154906	0.224209
qPCR	10	103916188	rs9419958	C	T	26	10q24.33	0.131195	0.998385	0.081802	0.00303269	3.03389e-160	STN1	30.8712	0	0.575637	0.0996171	0.0158476	3.25859e-10	0.126412	0.0354302	0.0742428	0.633205	0.161805	0.0858867	0.0353702	0.0151733	0.0238352	0.0692144	0.0875304	0.429092	0.0890191	0.0292788	0.0247848	0.237476
qPCR	11	202253	rs939916	A	G	28	11p15.5	0.312756	0.989699	-0.0238071	0.00221814	7.12853e-27	BET1L	0	0	0.777815	-0.0365079	0.0207777	0.078906	0.471102	-0.0402633	0.0466955	0.388549	0.292929	-0.0453068	0.0283697	0.110263	0.730979	-0.00681356	0.0306939	0.824326	0.564046	-0.0317997	0.0142762	0.0259161
qPCR	11	5225911	rs1609812	A	G	29	11p15.4	0.15435	1	-0.0461826	0.00282942	6.84857e-60	HBB	4.22491	0	0.118469	-0.0773253	0.0240119	0.00128062	0.279018	-0.0368355	0.0515997	0.475307	0.137505	-0.0481027	0.0372471	0.196548	0.469492	-0.0191212	0.0265448	0.471317	0.363989	-0.0455095	0.0146613	0.00190893
qPCR	11	9608006	rs10840270	G	C	30	11p15.4	0.331455	0.992735	-0.0141354	0.0021804	8.99498e-11	WEE1	8.60701	0	0.727753	-0.0320562	0.0179896	0.0747618	0.537092	0.0150076	0.0472848	0.75095	0.429471	-0.0365326	0.0262507	0.164018	0.546448	0.0446451	0.0273579	0.102702	0.445745	-0.0395541	0.0142309	0.00544503
qPCR	11	47419207	rs2293579	A	G	31	11p11.2	0.610564	1	0.0141864	0.00209691	1.32954e-11	PSMC3	46.4182	0	0.874969	0.00408829	0.0236289	0.862635	0.718006	-0.027456	0.0527561	0.602762	0.577596	0.0345196	0.0264167	0.191304	0.602754	-0.0122898	0.0278562	0.659077	0.522076	0.00332204	0.0139864	0.812254
qPCR	11	68488368	11:68255836_C_T	T	C	32	11q13.2	0.999857	0.7567	-0.539287	0.0981285	3.89126e-08	PPP6R3	67.4874	1
qPCR	11	108270974	rs651030	T	G	33	11q22.3	0.589824	0.999399	0.0377742	0.00207906	9.09494e-74	ATM	27.8056	0	0.84341	0.0332305	0.0216361	0.124568	0.49813	-0.0468774	0.0478329	0.327074	0.530698	0.0528736	0.0259221	0.041379	0.634369	0.0159802	0.0276294	0.56301	0.482649	0.00585344	0.0139159	0.674027
qPCR	11	116786845	rs3741298	T	C	34	11q23.3	0.190674	0.997775	0.0151458	0.00260552	6.13762e-09	ZPR1	19.2898	0	0.341361	-0.026541	0.0165701	0.109214	0.407169	-0.0438323	0.0482508	0.363653	0.253562	-0.0284616	0.0297204	0.338242	0.384457	-0.034197	0.0284423	0.229236	0.317872	0.0289319	0.0150592	0.0547041
qPCR	11	128630320	rs6590343	G	A	36	11q24.3	0.497251	0.998554	-0.0116488	0.00204577	1.24028e-08	ETS1	7.4463	0	0.0635415	-0.0263868	0.0344508	0.443719	0.330771	-0.0136643	0.0515952	0.791136	0.489098	-0.018596	0.0262812	0.479207	0.223415	0.0339198	0.0323406	0.294256	0.356783	-0.0183324	0.0146006	0.209264
qPCR	12	11604809	rs10845387	A	G	37	12p13.2	0.654615	1	0.0134229	0.00214695	4.05107e-10	ETV6	10.6038	0	0.495462	0.0150585	0.0154081	0.328416	0.672619	0.0276568	0.0511885	0.588994	0.753709	0.0174366	0.029692	0.557036	0.302542	0.0781574	0.0295538	0.00817918	0.516476	0.0185352	0.0140821	0.188099
qPCR	12	24609175	rs12369950	C	T	38	12p12.1	0.863876	0.996495	0.0174131	0.00298193	5.23492e-09	SOX5	23.6082	0	0.968958	-0.00961454	0.0497833	0.846859	0.658322	0.12013	0.0516295	0.0199779	0.778413	0.00993317	0.0314177	0.751877	0.323155	0.00894486	0.0290813	0.758401	0.765531	0.0285535	0.0166293	0.0859686
qPCR	12	54304624	rs79755767	A	G	41	12q13.13	0.900331	0.983022	-0.0275061	0.00344375	1.37975e-15	COPZ1	53.3036	0	0.982108	0.0800198	0.0667095	0.230323	0.929243	-0.0277817	0.0942106	0.768079	0.948958	0.0124316	0.0594827	0.834452					0.964445	0.0226522	0.0393422	0.564768
qPCR	12	88561692	rs1907702	A	G	45	12q21.32	0.219729	0.997933	-0.0145681	0.00247595	4.00876e-09	KITLG	45.7036	0	0.88033	-0.0351757	0.0271072	0.194408	0.223839	0.0358747	0.0566377	0.526468	0.158724	-0.0317934	0.0356839	0.372943	0.252105	-0.0195647	0.0312262	0.530955	0.267025	-0.0152995	0.016098	0.341909
qPCR	12	111466567	rs4766578	A	T	46	12q24.12	0.495728	0.998596	-0.0159767	0.00204618	5.80631e-15	ATXN2	22.7987	0	0.0379816	-0.0106879	0.0432114	0.804645	0.286374	-0.08652	0.0522529	0.0977642	0.647978	0.00417824	0.0275276	0.879358					0.115401	-0.0443839	0.0221021	0.0446293
qPCR	12	120465354	rs76344843	G	A	47	12q24.31	0.89657	0.99469	-0.0313131	0.00336508	1.33598e-20	SRSF9	13.8	0	0.9577	-0.0408872	0.0429402	0.341	0.909655	0.022737	0.0813076	0.779753	0.942501	-0.0691197	0.0564479	0.220768	0.928079	0.0375527	0.0526893	0.476019	0.910746	-0.00176354	0.025025	0.943819
qPCR	12	130354442	rs2173082	T	C	48	12q24.33	0.580986	0.99638	0.0114049	0.00207525	3.89251e-08	PIWIL1	3.91087	0	0.923133	-0.0300191	0.031274	0.337119	0.751155	-0.0802843	0.0558787	0.150786	0.550512	-0.00819785	0.0258083	0.750755	0.838524	0.0543064	0.0370724	0.142956	0.713645	-0.0153974	0.0156732	0.325902
qPCR	12	132469757	rs79228077	T	G	49	12q24.33	0.367858	0.852934	0.0152367	0.00229314	3.04299e-11	FBRSL1	1.79555	0	0.457647	0.0158608	0.0176445	0.368702	0.365613	-0.0268389	0.0527124	0.610642	0.416129	0.0230492	0.0296991	0.437695	0.140082	0.0199353	0.0448124	0.65642	0.384502	0.00228373	0.0165943	0.89054
qPCR	13	41181203	rs2324785	T	A	50	13q14.11	0.154324	0.994684	-0.0242395	0.00283549	1.24566e-17	KBTBD7	40.1802	0	0.864882	-0.0182484	0.0244101	0.454718	0.163784	-0.131251	0.0664632	0.0482914	0.163014	-0.105427	0.0351966	0.00274113	0.65639	-0.0195395	0.0284003	0.491452	0.288074	-0.01263	0.0156312	0.419092
qPCR	13	44396840	rs9533841	A	G	51	13q14.11	0.857458	0.968092	0.0165209	0.00296656	2.56147e-08	SERP2	43.3958	1	0.973696	-0.0367689	0.0559496	0.511066	0.897079	0.0506928	0.0782217	0.516942	0.801087	-0.0261804	0.0324837	0.420268	0.971854	0.0155286	0.094756	0.869826	0.90134	-0.00207455	0.0247062	0.933081
qPCR	13	50877931	rs61962172	G	C	52	13q14.3	0.959072	1	-0.0293312	0.00516279	1.33706e-08	RNASEH2B	49.8769	1	0.9935	-0.0592405	0.0949945	0.532877	0.976935	0.0602412	0.15751	0.702121	0.981742	0.15684	0.0965089	0.104134	0.814407	0.0197556	0.0342119	0.563636	0.930541	-0.0259945	0.0270929	0.337329
qPCR	13	72812165	rs118101483	G	A	53	13q21.33	0.984521	0.962493	-0.0671483	0.00843237	1.67687e-15	PIBF1	42.5422	0	0.998649	-0.146996	0.221707	0.507318					0.980982	-0.0430707	0.0974066	0.658362					0.975147	-0.132123	0.0478816	0.00579122
qPCR	14	21465916	rs78493321	T	TA	55	14q11.2	0.890776	0.996869	-0.0245308	0.00327661	7.06643e-14	RAB2B	20.4649	0	0.805064	-0.0147962	0.0197085	0.452803	0.75744	-0.0458395	0.0539811	0.395782	0.876216	0.00271096	0.0395279	0.945321	0.94889	-0.0560281	0.0602003	0.352012	0.957347	0.0193678	0.0352707	0.582924
qPCR	14	65077649	rs762810	A	C	56	14q23.3	0.638713	0.997048	0.0197806	0.00213124	1.67494e-20	MAX	42.9561	0	0.858108	0.0489189	0.022558	0.0301141	0.797613	-0.0273313	0.0570153	0.631677	0.77849	0.0570808	0.0315071	0.0700358	0.859897	0.0532813	0.0400184	0.18305	0.713207	0.0231186	0.0156395	0.13935
qPCR	14	72955551	rs3815460	G	C	57	14q24.2	0.897944	1	-0.0453763	0.00337061	2.60615e-41	DCAF4	35.0782	0	0.95401	-0.0196329	0.0370713	0.59639	0.906994	-0.116203	0.0778742	0.135651	0.910042	-0.0522991	0.0453182	0.248483	0.789195	-0.0229897	0.0334783	0.49227	0.947017	-0.025267	0.0313836	0.420761
qPCR	14	91465130	14:91931474_CT_C	C	CT	58	14q32.12	0.534747	0.958171	-0.0174864	0.00209007	5.94019e-17	PPP4R3A	16.5686	0	0.401993	-0.0159217	0.0163331	0.329653	0.465955	-0.0589667	0.0475485	0.214925	0.547913	-0.025866	0.0271156	0.340125	0.464801	-0.0320628	0.0286038	0.262318	0.460292	-0.0269415	0.0147258	0.0673178
qPCR	14	95714348	rs11846938	G	T	59	14q32.13	0.770492	0.995054	-0.0190382	0.00243573	5.44252e-15	TCL1A	12.3194	0	0.333923	0.00654394	0.0166429	0.694175	0.740287	-0.054248	0.0549909	0.323892	0.726783	-0.00353048	0.0294107	0.904451	0.734518	-0.0302792	0.0303993	0.319227	0.772272	-0.00927123	0.0168666	0.58254
qPCR	15	41740185	rs17677991	G	C	61	15q15.1	0.653752	1	-0.0215484	0.0021497	1.19674e-23	MGA	40.7392	0	0.775938	-0.0292594	0.0184757	0.113269	0.599702	0.0200819	0.0493404	0.684003	0.627615	-0.0502631	0.0270218	0.0628724	0.792373	-0.0113852	0.0327387	0.728021	0.703748	-0.0267898	0.0153488	0.0809152
qPCR	15	50087022	rs181647350	C	T	62	15q21.2	0.758419	0.979904	0.0335904	0.0024105	3.8815e-44	ATP8B4	49.086	0	0.952868	-0.0229204	0.0390661	0.5574	0.831014	0.0133083	0.0654733	0.838929	0.717309	0.0102503	0.0294047	0.727394	0.711417	0.0262799	0.0290864	0.366254	0.730398	0.0372334	0.0160338	0.0202227
qPCR	15	56485853	rs3985747	T	A	63	15q21.3	0.590931	0.994951	-0.0122008	0.0020851	4.87383e-09	MNS1	46.4953	0	0.867633	0.00283857	0.0232297	0.902744	0.661517	-0.0338123	0.0506326	0.504263	0.689485	0.00316177	0.028077	0.910339	0.537377	0.0267149	0.0270856	0.323978	0.726096	0.0117983	0.0157929	0.455026
qPCR	15	64824191	rs75683534	A	C	64	15q22.31	0.980381	0.933559	-0.0462885	0.00761922	1.23811e-09	PIF1	38.157	0	0.997746	0.0772884	0.193392	0.689417					0.994535	0.17941	0.185052	0.33229					0.992824	0.0118447	0.0968154	0.902627
qPCR	15	74044292	rs5742915	C	T	65	15q24.1	0.538984	1	-0.0199913	0.00205073	1.87413e-22	PML	28.9369	0	0.941317	0.0145006	0.0340828	0.670508	0.679315	0.0959833	0.0496992	0.0534478	0.595474	-0.00461524	0.0264317	0.861386	0.989831	-0.101699	0.137802	0.460511	0.723401	0.00704067	0.0156289	0.652357
qPCR	16	3600986	rs113490934	C	T	66	16p13.3	0.937197	0.986399	0.0323249	0.0042413	2.50784e-14	SLX4	2.59999	0	0.941414	0.0563767	0.0334867	0.0922678	0.951646	0.0235999	0.11006	0.830214	0.981211	-0.0565379	0.0995378	0.570032	0.96527	0.0716503	0.0731642	0.327427	0.945334	0.0762599	0.0310224	0.0139627
qPCR	16	8979203	rs11646283	C	T	67	16p13.2	0.593739	0.995527	-0.0146767	0.00208631	1.99618e-12	USP7	7.9782	0	0.331452	-0.0440629	0.0170421	0.00972299	0.588971	-0.0277982	0.0490485	0.570884	0.653091	-0.0756111	0.0274967	0.00596266	0.740499	0.00285137	0.0319216	0.928824	0.567604	-0.0229273	0.0142383	0.107341
qPCR	16	14558363	rs182059586	C	T	68	16p13.12	0.973971	0.883444	0.0573875	0.00683759	4.74133e-17	PARN	13.5574	0	0.996902	-0.0129134	0.155859	0.933968	0.980421	0.00878415	0.18554	0.962239	0.979021	0.0373801	0.0988581	0.705342
qPCR	16	28402196	rs450962	G	A	69	16p12.1	0.706297	0.826918	-0.0140807	0.00247708	1.31256e-08	EIF3CL	27.4012	0	0.962566	0.040397	0.0485707	0.40557	0.62596	0.0165129	0.0538806	0.759245	0.751194	-0.0203297	0.0322863	0.528911					0.850733	-0.0088095	0.0225133	0.695573
qPCR	16	50192100	rs11076521	T	C	70	16q12.1	0.29385	0.996582	0.0197409	0.00225007	1.73261e-18	TENT4B	41.1362	0	0.688348	0.0318044	0.017225	0.0648321	0.32619	-0.00557422	0.0503896	0.911916	0.3325	0.0342429	0.0272989	0.209707	0.354195	-0.0630934	0.0284179	0.0264052	0.280927	0.0133157	0.0156735	0.395566
qPCR	16	74620498	rs11866592	A	G	72	16q23.1	0.85513	0.999319	-0.0351873	0.00291165	1.26736e-33	RFWD3	16.7078	0	0.940948	-0.0964937	0.0326689	0.00314007	0.757426	-0.00398116	0.0566779	0.944001	0.933821	0.00770631	0.0522977	0.882852	0.951431	-0.000573068	0.0639229	0.992847	0.851916	-0.023178	0.0195772	0.236441
qPCR	16	82170153	rs2303262	T	C	73	16q23.3	0.228441	1	0.0473518	0.00243357	2.50553e-84	MPHOSPH6	9.15819	0	0.0348909	0.0164106	0.0421975	0.69735	0.145089	0.114734	0.0671646	0.0875911	0.229175	0.0225176	0.0308617	0.465616	0.156992	0.0714058	0.0364745	0.0502667	0.174833	0.0607496	0.0182076	0.000848438
qPCR	16	88039423	rs62046862	A	C	74	16q24.2	0.458048	0.948533	-0.0242646	0.00211073	1.38388e-30	BANP	3.28892	0	0.93575	0.0669902	0.0348198	0.0543663	0.660029	-0.00579831	0.0520921	0.911371	0.578504	-0.0171958	0.026712	0.519739	0.937637	-0.0304442	0.05726	0.594945	0.785484	-0.00513211	0.0181971	0.777922
qPCR	17	1879658	rs5030755	G	A	75	17p13.3	0.881091	1	-0.0305575	0.00315565	3.5465e-22	RPA1	0.878658	0	0.993255	0.0670175	0.0962706	0.486343	0.963542	-0.00799329	0.118967	0.946431	0.944656	-0.0358158	0.0559967	0.52243					0.959994	-0.0311893	0.0359304	0.385368
qPCR	17	7857079	rs4724	A	G	77	17p13.1	0.890583	1	0.0552458	0.0032746	7.3536e-64	NAA38	6.85608	0	0.702968	0.0505194	0.0169374	0.00285706	0.767857	0.0348355	0.0537472	0.516897	0.891023	0.0304727	0.0417898	0.465885	0.72161	0.0482391	0.0295887	0.103034	0.781068	0.0429312	0.0168784	0.0109731
qPCR	17	30834485	rs11080134	G	A	79	17q11.2	0.632953	1	-0.0124054	0.00211678	4.61456e-09	ATAD5	29.8335	0	0.918568	0.0386168	0.0288602	0.180876	0.744792	0.00895242	0.0536611	0.867502	0.65272	-0.0237457	0.0269069	0.377499	0.99428	-0.141682	0.180883	0.433464	0.818921	0.00191631	0.0182264	0.916265
qPCR	17	43370860	rs12941945	G	A	81	17q21.31	0.835228	0.988828	0.0275095	0.00277155	3.21959e-23	ARL4D	40.8766	0	0.761908	0.0221871	0.0186361	0.233833	0.786	0.00931663	0.0574288	0.871125	0.80621	0.0787855	0.032982	0.016906	0.694307	-0.00439125	0.0290448	0.879827	0.826009	0.0269077	0.0188595	0.153654
qPCR	17	67709414	rs7209057	A	G	85	17q24.2	0.432314	0.990459	-0.0123458	0.00207402	2.63919e-09	NOL11	16.538	0	0.724887	-0.0191563	0.0177484	0.280442	0.372733	-0.00631816	0.048286	0.895895	0.471311	-0.0622091	0.0261589	0.0174012	0.513991	0.00321628	0.0270842	0.905473	0.456535	-0.00407529	0.0142257	0.774515
qPCR	17	76005025	rs2069536	G	A	86	17q25.1	0.254971	0.997148	0.0162175	0.0023487	5.02458e-12	EVPL,CDK3	8.24242	0	0.0512346	0.05607	0.0361739	0.121139	0.268257	-0.0613092	0.0518832	0.237333	0.311501	0.053159	0.0281882	0.0593144	0.13319	-0.0198609	0.0397546	0.617366	0.204963	-0.0129849	0.01721	0.45055
qPCR	17	78187152	rs144204502	T	C	87	17q25.3	0.987376	0.972868	0.0997177	0.00927991	6.21871e-27	TK1	6.06029	0									0.985749	0.242083	0.111441	0.0298332					0.9866	0.068396	0.0667798	0.305741
qPCR	18	658423	rs3891167	G	A	88	18p11.32	0.74296	0.921467	0.0451851	0.00243566	7.93049e-77	TYMS	0	0	0.706554	-0.0149141	0.0180271	0.408058	0.823515	-0.000795763	0.0645926	0.990171	0.806547	0.0098961	0.0339986	0.770996	0.907867	-0.0189217	0.0498189	0.704086	0.854928	0.0436062	0.0219201	0.0466659
qPCR	18	44416285	rs74997723	G	C	90	18q12.3	0.869642	0.990373	-0.0322544	0.00304756	3.54813e-26	SETBP1	36.947	0	0.928083	-0.0200704	0.0303766	0.508792	0.859512	-0.0548447	0.0661252	0.406874	0.895916	-0.0318331	0.0424356	0.453164	0.815257	0.010509	0.0350572	0.764355	0.956247	-0.0107953	0.03534	0.760008
qPCR	18	54276338	rs3730714	A	C	91	18q21.2	0.59824	0.99941	-0.02346	0.00208548	2.33615e-29	POLI	27.0869	0	0.799385	-0.0111403	0.0196629	0.571009	0.564254	-0.0796011	0.0475281	0.093968	0.520467	-0.0563383	0.0264814	0.0333811	0.325196	-0.00371338	0.0287446	0.897211	0.50536	-0.0141515	0.0140396	0.313466
qPCR	18	76977695	rs10667203	TAAGA	T	92	18q23	0.679588	0.992017	-0.0121178	0.00219631	3.44136e-08	MBP	4.38559	0	0.732328	-0.0240987	0.0186981	0.197456	0.65087	0.0869959	0.0493769	0.0780908	0.727087	0.0178134	0.0304131	0.558067	0.678772	-0.0480984	0.0286613	0.0933147	0.741846	-0.0324291	0.0161569	0.0447353
qPCR	18	80227857	rs1879100	T	C	93	18q23	0.133168	0.97354	0.01861	0.00305189	1.07493e-09	PARD6G	1.13543	0	0.194487	0.0182173	0.0197827	0.357117	0.185671	-0.0302966	0.0603351	0.615569	0.188217	0.0319752	0.0339098	0.345706	0.363632	0.0110308	0.0283277	0.696979	0.195088	0.0254762	0.0178555	0.153638
qPCR	19	4105091	rs80337039	T	G	94	19p13.3	0.993176	0.837786	-0.0817938	0.0135751	1.68795e-09	MAP2K2	3.10409	0
qPCR	19	8492255	rs2396106	G	T	95	19p13.2	0.599293	0.984814	-0.0115054	0.00210191	4.40585e-08	PRAM1	7.49125	1	0.873668	0.00528578	0.0242057	0.827141	0.660049	-0.0180379	0.0490858	0.713262	0.593072	0.0291144	0.026545	0.272731	0.909063	0.00476204	0.0473803	0.919942	0.718514	0.00573908	0.0159084	0.71828
qPCR	19	13109889	rs35601737	G	C	96	19p13.13	0.692634	1	0.014506	0.00222331	6.82182e-11	TRMT1	12.1089	0	0.925067	-0.0242656	0.0298917	0.416917	0.80878	-0.0294394	0.0597866	0.622431	0.706542	-0.0232869	0.028341	0.411266	0.995127	-0.2131	0.198551	0.283146	0.900495	0.000722136	0.0235392	0.975526
qPCR	19	22032639	rs8105767	G	A	97	19p12	0.712218	0.995549	-0.0336735	0.00226236	4.17157e-50	ZNF257	21.0316	0	0.504714	-0.0103181	0.0160015	0.519043	0.648048	-0.00786144	0.0481684	0.870355	0.663929	-0.0849072	0.0275059	0.00202274	0.679672	-0.0779936	0.0295942	0.00840292	0.610664	-0.0158347	0.014447	0.273056
qPCR	19	33254384	rs79407714	A	G	99	19q13.11	0.970145	0.976576	0.0364844	0.00607863	1.948e-09	SLC7A10	26.3532	0	0.941816	0.0542935	0.0346869	0.117526	0.972082	0.000770593	0.14119	0.995645	0.931804	0.0587228	0.05095	0.249092					0.987589	-0.0533956	0.0667837	0.423983
qPCR	19	44908684	rs429358	C	T	101	19q13.32	0.845449	1	-0.0163419	0.00282992	7.70903e-09	APOE	14.6989	0	0.766311	-0.0306338	0.0183284	0.0946455	0.873512	0.0134499	0.0685084	0.844356	0.87771	-0.0102753	0.0396989	0.795765	0.902754	-0.0374005	0.045717	0.413307	0.899957	0.00258793	0.023445	0.912106
qPCR	19	56858687	rs8102497	A	G	104	19q13.43	0.568202	0.995315	0.0148435	0.00206864	7.20444e-13	ZIM2	2.74893	0	0.453608	0.0184318	0.0158685	0.245425	0.623748	-0.0106049	0.0504313	0.833445	0.627814	-0.0171227	0.0267025	0.521366	0.549641	0.027651	0.027256	0.310347	0.644257	-0.00174389	0.0149975	0.907432
qPCR	20	85729	rs6054257	A	G	117	20p13	0.206231	0.992454	0.015619	0.00254066	7.86502e-10	DEFB125	0	0	0.148007	0.0208107	0.0217543	0.338757	0.27172	-0.0988709	0.0532618	0.0634074	0.16437	-0.000147445	0.0353351	0.996671	0.450067	-0.0464252	0.0273402	0.0894973	0.207673	0.0104723	0.0174131	0.54757
qPCR	20	25477710	rs149413330	A	G	118	20p11.21	0.999414	0.710591	-0.308749	0.0500439	6.84778e-10	NINL	24.4767	1	0.996441	-0.0428647	0.13237	0.746071
qPCR	20	33449350	rs545988940	T	C	119	20q11.21	0.999686	0.917411	-0.555194	0.0600976	2.50669e-20	SNTA1	31.9848	0
qPCR	20	36950277	rs4810362	G	A	119	20q11.23	0.849987	0.991536	0.0501662	0.00287947	5.61565e-68	SAMHD1	28.4839	0	0.687631	0.037302	0.0172034	0.0301363	0.619121	0.0369218	0.0496913	0.457468	0.892331	0.0626722	0.0431592	0.146469	0.531147	0.0170415	0.0278566	0.540697	0.837325	0.0790912	0.0192841	4.10714e-05
qPCR	20	63689775	rs35640778	A	G	120	20q13.33	0.978373	1	0.212544	0.00706386	6.76083e-199	RTEL1-TNFRSF6B,RTEL1	1.74439	0	0.998222	0.244191	0.184549	0.185777					0.996006	0.0820774	0.207619	0.692601					0.986216	0.153992	0.0603429	0.010712
qPCR	22	16988159	rs28502153	A	C	125	22q11.1	0.620855	1	0.0210367	0.00210559	1.67071e-23	GAB4	15.9872	0	0.786608	0.0484872	0.0189058	0.0103274	0.582589	0.0805629	0.0478794	0.0924485	0.575124	0.0244734	0.0266435	0.358332	0.620975	0.00516209	0.0275737	0.851495	0.544099	0.0155514	0.014054	0.26849
qPCR	22	28771548	rs773867741	C	CT	127	22q12.1	0.756325	0.976663	-0.0132669	0.00240736	3.56895e-08	CCDC117	23.0369	1	0.570944	0.0102654	0.0166313	0.537079	0.774767	-0.0480525	0.058432	0.410869	0.750536	-0.0114514	0.0309243	0.711156	0.62401	-0.0172769	0.0287366	0.547695	0.586877	0.00245329	0.0145764	0.866343
qPCR	22	45383133	rs5845706	CA	C	132	22q13.31	0.655647	0.991544	-0.0162458	0.00215619	4.9023e-14	SMC1B	6.42533	0	0.211366	-0.0401071	0.0210431	0.0566578	0.620787	0.0298573	0.0498905	0.549535	0.622279	-0.0121781	0.0269176	0.650966	0.530527	0.00897349	0.0274832	0.74404	0.57256	-0.00677993	0.0143781	0.63725
qPCR	22	50532837	rs140522	C	T	133	22q13.33	0.327628	1	0.0233714	0.00217643	6.71893e-27	ODF3B	1.27563	0	0.522382	-0.013284	0.0155189	0.392005	0.322917	-0.00964767	0.0498041	0.846401	0.328452	-0.0174316	0.0279824	0.533319	0.332203	0.0501998	0.0287065	0.0803378	0.308691	0.00885685	0.0150772	0.556913
qPCR	23	24669663	rs187202954	C	T	136	Xp22.11	0.996923	0.966893	-0.0941508	0.0154618	1.13449e-09	PCYT1B	23.6687	1
qPCR	23	47264711	rs5953019	T	C	137	Xp11.3	0.952936	0.912091	-0.0234209	0.00411778	1.28724e-08	USP11	46.2637	1					0.711803	-0.0299106	0.0458044	0.513751	0.958693	0.0539868	0.0554608	0.330344	0.924604	-0.080359	0.0480586	0.094504
qPCR	23	58443935	rs140569707	A	G	138	Xp11.21	0.931362	0.892362	-0.0293215	0.00347816	3.45064e-17	ZXDA	57.4429	0	0.996721	-0.0438046	0.119331	0.713556					0.971862	-0.0527859	0.0691463	0.445228					0.960627	0.00461402	0.0304319	0.879488
qPCR	23	66008419	rs5964484	A	G	139	Xq12	0.868808	0.994954	-0.0506346	0.00251236	2.47229e-90	VSIG4	65.0074	0	0.30975	-0.00175187	0.0149467	0.906695	0.770845	0.0160964	0.0478063	0.736343	0.911025	-0.0880523	0.0375915	0.0191633					0.894187	-0.0503882	0.0186885	0.0070131
qPCR	23	77841851	rs34014897	ATT	A	140	Xq21.1	0.478976	0.800806	0.011232	0.00182483	7.50291e-10	MAGT1	76.8409	0	0.930133	-0.00466292	0.0271766	0.863769	0.481018	0.0878447	0.0459493	0.0559049	0.454551	0.0188644	0.0235565	0.423239					0.57988	0.00419625	0.0126268	0.739641
qPCR	23	152700771	rs782181386	T	A	142	Xq28	0.831182	0.978109	-0.0243169	0.00227696	1.26882e-26	MAGEA3	4.33012	0	0.599673	0.0209844	0.0141042	0.136802	0.885754	0.0272741	0.0652221	0.675821	0.887568	0.00247716	0.0344289	0.942642	0.977175	-0.0486786	0.081364	0.549652	0.924	-0.0136658	0.0219753	0.534029

## Sheet: ST6 COJO PC1 PC2
Locus ID	Phenotype	Chr	SNP	Position (GRCh38)	ALLELE0	ALLELE1	beta	Standard Error	P	COJO Joint Beta	COJO joint standard error	COJO joint P
1	PC1	1	rs2977608	832873	C	A	-0.0135857	0.00234785	7.18925e-09	-0.0135857	0.00234794	7.19844e-09
3	PC1	1	rs187540244	11164270	A	G	0.115727	0.0145377	1.7138e-15	0.115256	0.0145388	2.23657e-15
3	PC1	1	rs72638682	11770112	C	T	0.0286403	0.00375481	2.39109e-14	0.0286643	0.00375509	2.28557e-14
4	PC1	1	rs2072671	20589208	C	A	0.022852	0.00209685	1.17493e-27	0.0230422	0.00209721	4.41094e-28
5	PC1	1	rs2749160	23297514	C	T	-0.0172613	0.00264059	6.28027e-11	-0.0175678	0.00264079	2.88176e-11
6	PC1	1	rs17185038	27893147	G	C	0.0305641	0.00400211	2.22348e-14	0.0301231	0.00400427	5.36366e-14
6	PC1	1	rs76374777	28441532	C	G	-0.0539169	0.00790386	9.00377e-12	-0.0528628	0.00790818	2.31611e-11
7	PC1	1	rs538117786	31820128	CT	C	-0.0198019	0.002018	9.93388e-23	-0.0199868	0.00201827	4.04374e-23
8	PC1	1	rs3768321	39570256	T	G	0.0197605	0.00251301	3.74205e-15	0.0196967	0.00251359	4.64765e-15
8	PC1	1	rs71577632	40773241	ATGGAG	A	-0.0196103	0.00237914	1.68508e-16	-0.019599	0.00237969	1.78135e-16
9	PC1	1	rs111514688	44771759	ATG	A	-0.0158917	0.00247827	1.43231e-10	-0.0159167	0.00247853	1.34649e-10
10	PC1	1	rs34517439	77984833	A	C	-0.0225609	0.00308015	2.39593e-13	-0.0225609	0.00308034	2.40401e-13
11	PC1	1	rs139795227	92376810	C	A	-0.0864141	0.0085074	3.06775e-24	-0.0875836	0.00850977	7.64696e-25
11	PC1	1	1:92925706_ATTAGAG_A	92460149	A	ATTAGAG	-0.0367434	0.00595435	6.79239e-10	-0.0386591	0.00595641	8.56422e-11
11	PC1	1	rs11165011	93824915	G	C	-0.0409964	0.00506392	5.68969e-16	-0.0417308	0.00506512	1.73871e-16
12	PC1	1	1:110904377_GT_G	110361755	G	GT	-0.0194494	0.0020093	3.67832e-22	-0.0195849	0.00200956	1.9215e-22
13	PC1	1	rs75174479	113716017	A	C	0.0647034	0.00526402	1.00456e-34	0.035425	0.00562518	3.02325e-10
13	PC1	1	rs17464525	113901277	A	G	0.0453182	0.00256829	1.10622e-69	0.0337708	0.00284259	1.49811e-32
13	PC1	1	rs35397235	113912120	T	A	-0.247067	0.0356249	4.05551e-12	-0.239546	0.0356323	1.78357e-11
13	PC1	1	1:114467222_ATC_A	113924600	A	ATC	0.0249634	0.00207273	2.09275e-33	0.015316	0.00216377	1.4583e-12
15	PC1	1	rs57078845	147250567	A	G	-0.0278709	0.00358266	7.28766e-15	-0.0278374	0.00358358	7.97196e-15
16	PC1	1	rs587730493	150245184	CT	C	0.0144279	0.00254188	1.37821e-08	0.0141222	0.00254337	2.81489e-08
16	PC1	1	rs61818036	151391723	A	G	0.0233686	0.00273554	1.31245e-17	0.022733	0.00273711	9.94168e-17
17	PC1	1	rs143551603	161035476	TA	T	-0.0137756	0.00238358	7.49791e-09	-0.0138342	0.00238368	6.48719e-09
18	PC1	1	rs12041704	185271342	G	A	0.0140115	0.00201791	3.82312e-12	0.0140115	0.00201802	3.83325e-12
19	PC1	1	rs2793379	226408985	A	T	0.0495805	0.00274362	5.37342e-73	0.0496098	0.00274465	5.003e-73
20	PC1	1	rs4660022	235152356	C	T	-0.0109796	0.00200279	4.20182e-08	-0.0110497	0.00200286	3.44872e-08
105	PC1	2	rs6531129	16448047	A	C	0.0155806	0.00230065	1.26786e-11	0.0156452	0.00230079	1.04671e-11
105	PC1	2	2:17848087_CA_C	17666820	C	CA	-0.0137607	0.00211045	7.01818e-11	-0.0139081	0.0021106	4.40947e-11
106	PC1	2	rs61737365	27242740	C	G	-0.0515498	0.00900232	1.02657e-08	-0.0515039	0.00900855	1.0828e-08
106	PC1	2	2:27837544_CA_C	27614677	C	CA	-0.0137893	0.00226868	1.21603e-09	-0.0145963	0.00227011	1.27815e-10
106	PC1	2	rs56178008	28875677	A	T	-0.0165191	0.00201152	2.17086e-16	-0.0165107	0.00201265	2.33592e-16
107	PC1	2	rs11690012	43315341	C	G	0.0136486	0.002372	8.71318e-09	0.0136486	0.00237209	8.72404e-09
108	PC1	2	rs12618994	54234607	G	A	-0.0560237	0.00284701	3.32335e-86	-0.0524668	0.00285458	1.9042e-75
108	PC1	2	rs965109	54245909	T	C	0.124447	0.00638418	1.25811e-84	0.116504	0.00640102	5.07723e-74
109	PC1	2	rs12613375	58756974	T	C	-0.0202501	0.00290498	3.15093e-12	-0.019642	0.00290524	1.37139e-11
110	PC1	2	rs200308305	65344150	C	A	-0.0151033	0.00227665	3.26706e-11	-0.0150258	0.00227679	4.12441e-11
112	PC1	2	rs77248969	135733161	A	G	-0.0227457	0.00351092	9.26031e-11	-0.0227457	0.00351109	9.27925e-11
113	PC1	2	rs1568535	202090731	C	G	0.0154577	0.00273794	1.64471e-08	0.0153079	0.00273805	2.26033e-08
114	PC1	2	rs2041524	209827846	G	C	0.033885	0.00204023	6.05659e-62	0.0338562	0.00204089	8.38176e-62
115	PC1	2	rs540836853	212832189	C	T	0.111622	0.0198653	1.92129e-08	0.111659	0.0198664	1.90434e-08
116	PC1	2	rs35671754	215356147	T	G	-0.0163476	0.0021858	7.48898e-14	-0.0164825	0.00218597	4.69497e-14
143	PC1	3	rs9310736	24309320	G	A	0.0159936	0.00212824	5.69362e-14	0.0160018	0.00212838	5.5495e-14
144	PC1	3	rs9871261	27488398	T	G	0.0128549	0.00228182	1.76469e-08	0.0128666	0.0022819	1.71511e-08
145	PC1	3	rs757411612	44991016	C	CG	0.0197713	0.00347803	1.31099e-08	0.0198639	0.0034783	1.12441e-08
145	PC1	3	rs11719795	46910445	C	T	-0.0125758	0.0021966	1.0336e-08	-0.0135168	0.00220562	8.87984e-10
145	PC1	3	rs575032615	47597167	G	A	-0.0771299	0.0085003	1.14952e-19	-0.0700326	0.008521	2.05507e-16
145	PC1	3	3:49629021_ATTTTTG_A	49591588	A	ATTTTTG	-0.0727429	0.0108479	2.00426e-11	-0.0671362	0.0108576	6.27559e-10
145	PC1	3	rs2230590	49898669	C	T	0.0199823	0.00200278	1.91645e-23	0.0200391	0.00201194	2.27964e-23
146	PC1	3	rs78491606	72842396	C	A	0.0875972	0.00724732	1.23963e-33	0.0875972	0.00724852	1.27007e-33
147	PC1	3	rs55749605	101513249	A	C	0.0198241	0.00206266	7.18902e-22	0.0198545	0.00206288	6.29133e-22
148	PC1	3	rs5851626	108956786	TA	T	0.0116645	0.00212988	4.33577e-08	0.0116569	0.00212999	4.43119e-08
149	PC1	3	rs9882022	114968037	G	A	0.0117057	0.00200618	5.38485e-09	0.0116498	0.00200628	6.3721e-09
150	PC1	3	rs1986452	128491499	C	A	0.0200848	0.00202299	3.13636e-23	0.0189478	0.00202736	9.10085e-21
150	PC1	3	rs2712409	128646052	C	G	-0.019866	0.00206324	6.05809e-22	-0.0187472	0.00206773	1.2284e-19
151	PC1	3	rs4261880	133596895	A	G	-0.0159627	0.00234682	1.03289e-11	-0.0159838	0.00234695	9.72965e-12
152	PC1	3	rs361076	138625857	C	G	-0.0157779	0.00201624	5.06014e-15	-0.0158795	0.00201643	3.40652e-15
153	PC1	3	rs11373101	160341016	CT	C	0.0210411	0.00201566	1.64857e-25	0.0194548	0.00202085	6.14855e-22
153	PC1	3	rs201009932	160368930	TA	T	0.0844814	0.011505	2.08833e-13	0.0807896	0.0115335	2.47321e-12
154	PC1	3	rs79127610	169671965	A	G	-0.0781808	0.0066751	1.10243e-31	-0.045247	0.00671981	1.65777e-11
154	PC1	3	rs113818057	169741052	A	G	0.0817887	0.00371099	1.2022e-107	0.029057	0.00391153	1.09786e-13
154	PC1	3	rs368690906	169741582	G	T	0.135551	0.00621514	1.87267e-105	0.0645344	0.00654864	6.54639e-23
154	PC1	3	rs75130944	169758050	A	T	-0.0517848	0.00376319	4.3817e-43	-0.0261955	0.00393	2.63724e-11
154	PC1	3	rs2293607	169764547	C	T	0.120233	0.0023274	0	0.068795	0.00362901	3.8675e-80
154	PC1	3	rs535266335	169771429	TTA	T	0.120942	0.00267581	0	0.0383994	0.00392258	1.2513e-22
154	PC1	3	rs146546514	169835282	A	C	-0.103851	0.00822079	1.39362e-36	-0.0723959	0.00826638	1.98974e-18
154	PC1	3	rs13317603	169852427	C	A	0.0679295	0.00216995	4.03509e-215	0.0204133	0.00251754	5.12776e-16
154	PC1	3	rs563069803	169889596	T	G	0.0768477	0.00887245	4.66069e-18	0.0612415	0.00896892	8.59937e-12
154	PC1	3	rs746302401	170002805	C	CA	-0.0206715	0.00256114	6.96046e-16	-0.01619	0.00259909	4.69081e-10
156	PC1	3	rs149720413	198145289	A	G	0.0488277	0.00695235	2.16853e-12	0.0488277	0.00695284	2.17624e-12
157	PC1	4	rs2282764	2253336	G	A	0.0248299	0.00294642	3.5421e-17	0.0248984	0.00294666	2.92055e-17
158	PC1	4	rs871134	7042653	T	C	0.0226456	0.00202178	4.03963e-29	0.0226562	0.00202207	3.87616e-29
159	PC1	4	rs6449137	9930855	T	A	-0.016882	0.00223472	4.2075e-14	-0.016876	0.00223487	4.31116e-14
161	PC1	4	rs12513171	17995918	C	T	0.0152284	0.0027266	2.33533e-08	0.0152014	0.0027267	2.47496e-08
162	PC1	4	rs6447651	48707407	T	C	-0.0171217	0.00199454	9.1403e-18	-0.0171217	0.00199471	9.19694e-18
163	PC1	4	4:71794899_CT_C	70929182	C	CT	-0.038256	0.00606192	2.77468e-10	-0.038256	0.00606219	2.7797e-10
164	PC1	4	4:122726948_ATTCTTTTTTTTTT_A	121805793	A	ATTCTTTTTTTTTT	0.0176992	0.00204543	5.01428e-18	0.0176992	0.0020456	5.04653e-18
165	PC1	4	rs4691069	163099663	T	C	-0.0645592	0.00238283	1.17461e-161	-0.0440498	0.00272433	8.33719e-59
165	PC1	4	rs113580095	163144568	G	A	0.455562	0.0227112	1.6873e-89	0.407165	0.0227989	2.4617e-71
165	PC1	4	rs72631678	163181563	A	G	-0.041611	0.00204322	3.39048e-92	-0.0252093	0.00228508	2.67475e-28
165	PC1	4	rs58709706	163196029	TG	T	-0.0366759	0.00285798	1.07404e-37	-0.0269356	0.00295168	7.13998e-20
166	PC1	5	rs4975650	1099667	T	C	0.0109998	0.00200039	3.82324e-08	0.0114452	0.0020224	1.52058e-08
166	PC1	5	rs531499034	1236761	G	C	0.124505	0.0143957	5.20606e-18	0.0843662	0.0144318	5.04013e-09
166	PC1	5	rs188399318	1254759	A	G	-0.157802	0.0158532	2.42362e-23	-0.0987148	0.0159944	6.74938e-10
166	PC1	5	rs138895564	1271959	T	C	-0.234059	0.010798	3.44569e-104	-0.213766	0.0121185	1.22189e-69
166	PC1	5	rs574093309	1272434	CGGGGGCCG	C	-0.120028	0.0107165	4.06361e-29	-0.0933282	0.0110371	2.77099e-17
166	PC1	5	rs570902013	1275026	C	T	0.107142	0.0181651	3.67414e-09	0.0998972	0.0182351	4.29474e-08
166	PC1	5	rs13156167	1275742	C	T	-0.0713164	0.00312473	2.69695e-115	-0.0293159	0.00337839	4.04663e-18
166	PC1	5	rs113136187	1275935	C	T	-0.0649816	0.00308489	1.6847e-98	-0.0464904	0.00327392	9.13205e-46
166	PC1	5	rs36002710	1281905	C	T	-0.102237	0.0178373	9.94636e-09	-0.163738	0.0178922	5.62352e-20
166	PC1	5	rs7705526	1285859	A	C	-0.104396	0.00216065	0	-0.0656769	0.00263349	2.80571e-137
166	PC1	5	rs112290073	1285917	A	G	-0.179562	0.00954347	5.67274e-79	-0.110659	0.00982475	1.99098e-29
166	PC1	5	rs2853677	1287079	A	G	0.0733277	0.0020247	3.33906e-287	0.0379907	0.0024237	2.25462e-55
166	PC1	5	rs115451758	1289162	A	G	0.106757	0.00980965	1.39135e-27	0.0956744	0.0100258	1.39045e-21
166	PC1	5	rs71575544	1291303	G	A	0.0470219	0.00230836	3.07026e-92	0.0176924	0.00246757	7.50158e-13
166	PC1	5	rs34094720	1293652	A	G	-0.203335	0.0137143	9.87565e-50	-0.257136	0.0137948	1.51916e-77
166	PC1	5	rs61748181	1294051	T	C	0.0763766	0.00585856	7.5609e-39	0.0865486	0.00599971	3.57877e-47
166	PC1	5	rs527897586	1295201	T	G	0.110043	0.0179995	9.73657e-10	0.11247	0.0180782	4.92956e-10
166	PC1	5	rs33987166	1296643	C	T	-0.128388	0.00649438	5.49554e-87	-0.0606633	0.00680138	4.69416e-19
166	PC1	5	rs2735846	1299264	G	C	-0.0214064	0.00201265	2.028e-26	-0.0196238	0.00227206	5.77206e-18
166	PC1	5	rs145127539	1302631	C	T	0.221746	0.0245806	1.86075e-19	0.186576	0.0246352	3.63228e-14
166	PC1	5	5:1303867_CT_C	1303752	C	CT	-0.18081	0.014725	1.17271e-34	-0.136874	0.0148526	3.09975e-20
166	PC1	5	rs138072238	1319358	TG	T	0.122701	0.00671	1.06418e-74	0.0581954	0.00744289	5.32753e-15
166	PC1	5	rs79717857	1319882	A	C	-0.0634498	0.00654846	3.34912e-22	-0.0657603	0.00677262	2.74063e-22
166	PC1	5	rs113206288	1611568	G	A	-0.0273845	0.00284544	6.3323e-22	-0.0248549	0.00285624	3.26141e-18
167	PC1	5	rs4481304	51463581	A	G	-0.0111704	0.00202434	3.42791e-08	-0.0111704	0.00202441	3.43154e-08
168	PC1	5	rs76915606	69473733	G	A	-0.0250586	0.00333795	6.04135e-14	-0.0250586	0.00333816	6.06307e-14
169	PC1	5	rs61407429	79626789	GTAATGCCAT	G	0.0305775	0.00349797	2.30038e-18	0.0305775	0.00349827	2.31582e-18
170	PC1	5	rs72801474	133108436	A	G	0.0272772	0.00345572	2.94186e-15	0.0273368	0.00345597	2.57323e-15
171	PC1	5	rs34255404	139555995	A	G	-0.0432472	0.00440443	9.32427e-23	-0.0430061	0.00440518	1.62906e-22
171	PC1	5	rs61758138	140436224	G	C	0.0792786	0.0115933	8.01319e-12	0.0779717	0.0115946	1.75793e-11
172	PC1	5	rs140252175	151804337	CA	C	-0.0145789	0.00229743	2.21355e-10	-0.0145789	0.00229753	2.21761e-10
175	PC1	6	rs77386029	24998437	T	C	0.0372903	0.00502151	1.11836e-13	0.0372903	0.00502182	1.12223e-13
176	PC1	6	6:41909521_CCG_C	41941783	C	CCG	0.0228825	0.00412795	2.96809e-08	0.0228825	0.00412811	2.97167e-08
177	PC1	6	rs75426305	58150905	A	T	0.0149477	0.00265434	1.78733e-08	0.0149477	0.00265443	1.7894e-08
178	PC1	6	rs4946811	107099312	C	A	-0.0120311	0.00207811	7.06201e-09	-0.0119993	0.00207819	7.74586e-09
179	PC1	6	6:109601672_CA_C	109280469	C	CA	0.0140567	0.0020134	2.91892e-12	0.0140311	0.00201352	3.20388e-12
180	PC1	6	rs2243389	125300499	T	C	-0.01652	0.00260006	2.10197e-10	-0.0165659	0.00260019	1.87741e-10
181	PC1	6	rs9492452	130096149	T	C	-0.0133094	0.00218815	1.1833e-09	-0.0133498	0.00218825	1.05634e-09
183	PC1	6	rs4709819	164042323	A	G	-0.0117438	0.00203205	7.50179e-09	-0.0117227	0.00203213	7.99049e-09
184	PC1	6	rs112111598	170627457	G	T	0.0142685	0.00230608	6.11881e-10	0.0142461	0.00230621	6.52212e-10
185	PC1	7	rs117247304	69010	A	G	0.0456035	0.00770793	3.28986e-09	0.0456035	0.00770831	3.29574e-09
186	PC1	7	rs858236	23200148	T	G	-0.0292141	0.00489132	2.33443e-09	-0.0303557	0.00489491	5.59348e-10
186	PC1	7	rs2216499	23746570	T	G	0.019587	0.00220339	6.13934e-19	0.0206992	0.00220774	6.86879e-21
188	PC1	7	rs1870026	50218610	A	G	0.0300422	0.00418518	7.06178e-13	0.0259401	0.00424299	9.73862e-10
188	PC1	7	rs201714127	50288677	C	CAG	-0.0146556	0.00209725	2.78816e-12	-0.0125216	0.00212622	3.88152e-09
189	PC1	7	rs1620178	76608790	C	T	0.0143468	0.00206467	3.68633e-12	0.0143468	0.00206479	3.69661e-12
190	PC1	7	rs2056726	100182660	A	G	0.0241695	0.00241139	1.2071e-23	0.0240909	0.00241169	1.69915e-23
190	PC1	7	rs1131383	102473462	T	C	0.0151319	0.00238831	2.36084e-10	0.0150082	0.00238845	3.30664e-10
191	PC1	7	rs10085427	116014021	T	C	0.0116901	0.00204986	1.17802e-08	0.0112278	0.00205023	4.34146e-08
192	PC1	7	rs774355002	123499920	C	G	-0.199108	0.0261475	2.64099e-14	-0.19868	0.0261572	3.06338e-14
192	PC1	7	rs2429621	123790262	G	A	-0.0145518	0.0020452	1.11833e-12	-0.0137807	0.00204761	1.6949e-11
192	PC1	7	rs191495185	124745794	G	A	0.096801	0.00877449	2.67561e-28	0.0578736	0.008919	8.65225e-11
192	PC1	7	7:124490129_AAG_A	124850075	A	AAG	0.0529297	0.00220085	8.41589e-128	0.0411024	0.00233465	2.24003e-69
192	PC1	7	rs117811540	124929862	A	G	-0.169929	0.0115199	3.03547e-49	-0.164027	0.011543	7.93828e-46
192	PC1	7	rs36101328	124961092	CA	C	0.0376631	0.00214714	6.96232e-69	0.0259002	0.0022428	7.541e-31
192	PC1	7	rs3757387	128936032	C	T	0.0262378	0.00200477	3.87226e-39	0.0261611	0.00200619	7.23136e-39
192	PC1	7	rs11556924	130023656	T	C	-0.0166602	0.00204579	3.83533e-16	-0.0153276	0.00204695	6.99367e-14
193	PC1	7	7:158506314_CA_C	158713623	C	CA	0.0240793	0.00329598	2.75915e-13	0.0244946	0.003297	1.09139e-13
193	PC1	7	rs1985369	159326530	G	A	0.0164607	0.00301209	4.63229e-08	0.0169615	0.00301295	1.80684e-08
194	PC1	8	rs10086982	206768	A	G	0.0258942	0.00238115	1.5222e-27	0.0258942	0.0023815	1.54909e-27
195	PC1	8	rs878873	21977070	C	T	0.0260135	0.00201067	2.75664e-38	0.0259619	0.00201107	3.97839e-38
196	PC1	8	rs6985028	30964578	A	G	-0.011918	0.00200687	2.87465e-09	-0.0118051	0.00200697	4.05253e-09
197	PC1	8	rs762679	47972876	A	T	-0.0359827	0.0028264	3.9807e-37	-0.0359132	0.00282692	5.61988e-37
198	PC1	8	rs564224004	55754794	CATATATTAT	C	0.0369776	0.00318023	2.99296e-31	0.0368919	0.00318073	4.18991e-31
199	PC1	8	8:71002620_AT_A	70090385	A	AT	-0.0322089	0.00517527	4.85821e-10	-0.0325058	0.00517582	3.3787e-10
199	PC1	8	rs10112752	73046483	A	G	0.0353668	0.0020146	5.42309e-69	0.0346627	0.00201624	3.06157e-66
199	PC1	8	rs540491189	73238144	T	G	-0.280273	0.0229039	1.97402e-34	-0.195139	0.0255709	2.32432e-14
199	PC1	8	rs116339495	74046014	T	C	-0.229684	0.0205135	4.23091e-29	-0.146543	0.0228946	1.54579e-10
200	PC1	8	rs10956915	94502362	T	C	0.0229547	0.00235124	1.62593e-22	0.0229547	0.00235149	1.64279e-22
202	PC1	9	rs4742448	826585	G	C	-0.0199142	0.0020421	1.81183e-22	-0.0199142	0.00204233	1.83138e-22
203	PC1	9	rs11557154	34107507	T	C	0.0420195	0.00298707	6.04748e-45	0.0421286	0.0029878	3.78703e-45
204	PC1	9	rs527724323	37065323	CAAAAAA	C	0.0113033	0.00201587	2.05677e-08	0.0114854	0.00201598	1.21792e-08
206	PC1	9	rs4743037	106877689	T	C	-0.0184024	0.00239099	1.39777e-14	-0.0184024	0.00239115	1.40339e-14
207	PC1	9	rs10818963	124427636	A	T	-0.0124326	0.00210273	3.36751e-09	-0.0125398	0.00210289	2.47463e-09
208	PC1	9	rs1755624	133018743	T	C	0.0146244	0.00255433	1.03229e-08	0.0148573	0.00255458	6.02985e-09
209	PC1	9	rs7036298	136522064	A	G	0.0124608	0.00225005	3.05927e-08	0.012552	0.00225018	2.42976e-08
21	PC1	10	rs762222726	5774107	C	CAAACAT	0.0238636	0.00204812	2.25546e-31	0.0239092	0.00204845	1.77557e-31
22	PC1	10	rs11257571	12159003	G	A	0.0110618	0.0019986	3.11629e-08	0.0111548	0.00199868	2.39032e-08
23	PC1	10	rs72789751	32264184	G	A	0.017679	0.0029587	2.29724e-09	0.017679	0.00295882	2.3006e-09
24	PC1	10	rs10786052	92686878	C	T	0.0134235	0.00199986	1.91686e-11	0.0130828	0.00200014	6.11329e-11
24	PC1	10	rs12572897	94355078	A	G	0.0406463	0.00302254	3.17472e-41	0.0400356	0.00302381	5.14736e-40
25	PC1	10	rs3737194	97370370	G	A	-0.0128917	0.0021317	1.47006e-09	-0.0136925	0.00213226	1.34861e-10
26	PC1	10	10:101274251_CT_C	99514494	C	CT	0.0312463	0.00205483	3.21337e-52	0.0307961	0.00205765	1.2135e-50
26	PC1	10	rs11190184	99608442	C	G	0.020444	0.00220889	2.13575e-20	0.0190984	0.00221166	5.85733e-18
26	PC1	10	rs6584485	102177487	T	C	0.0285696	0.00279421	1.53907e-24	0.0234894	0.00280234	5.20036e-17
26	PC1	10	rs10748858	103879756	G	T	-0.0500875	0.00203755	1.95739e-133	-0.0286737	0.00225562	5.06546e-37
26	PC1	10	rs12783908	103900710	A	T	0.0519476	0.00231294	1.0322e-111	0.0172027	0.00261082	4.42859e-11
26	PC1	10	rs1265164	103915096	G	A	0.102383	0.00295499	4.87242e-263	0.0806786	0.00319346	8.00618e-141
26	PC1	10	rs182641927	104045281	T	C	-0.233356	0.0170281	9.58554e-43	-0.154103	0.0172375	3.89307e-19
26	PC1	10	rs550021922	104528835	A	C	-0.157006	0.0209076	5.93454e-14	-0.117367	0.0210381	2.42211e-08
27	PC1	10	rs11599284	133230505	A	G	0.0186739	0.00313362	2.5346e-09	0.0191617	0.00314276	1.08013e-09
27	PC1	10	rs74973131	133231828	A	G	0.0373065	0.00569019	5.51652e-11	0.0395431	0.00570057	4.01382e-12
27	PC1	10	rs200347477	133625545	C	G	0.0184167	0.00322013	1.07001e-08	0.0176099	0.00322383	4.69746e-08
28	PC1	11	rs199764899	175190	A	G	0.0189818	0.00236705	1.06453e-15	0.0154626	0.00239052	9.91247e-11
28	PC1	11	rs939916	202253	A	G	-0.0266955	0.00216327	5.49195e-35	-0.0247035	0.00218481	1.21276e-29
29	PC1	11	rs7940013	4117074	T	C	-0.0119326	0.00210981	1.55149e-08	-0.0120234	0.00211007	1.21141e-08
29	PC1	11	rs1609812	5225911	A	G	-0.0265323	0.00275944	6.90402e-22	-0.0265673	0.00275995	6.2092e-22
30	PC1	11	rs7939541	9568842	T	C	0.015275	0.00202995	5.27947e-14	0.0152071	0.00203026	6.87409e-14
31	PC1	11	rs10769256	47356845	T	C	0.0178257	0.00204006	2.37628e-18	0.0178257	0.00204024	2.39219e-18
32	PC1	11	rs552846225	67145998	GT	G	0.0185386	0.00336708	3.67414e-08	0.0185386	0.0033672	3.67828e-08
33	PC1	11	rs11418587	108236534	TA	T	0.0426838	0.00240664	2.21728e-70	0.0184747	0.00263684	2.44532e-12
33	PC1	11	rs1801673	108304736	T	A	0.147101	0.0163321	2.12033e-19	0.105993	0.0167645	2.5742e-10
33	PC1	11	rs7113443	108361630	C	T	-0.0408474	0.00245676	4.47769e-62	-0.0178407	0.00274096	7.56836e-11
33	PC1	11	rs4754322	108440928	C	T	0.0462082	0.00202856	7.43694e-115	0.0283405	0.00233045	5.01769e-34
33	PC1	11	rs149934734	108444879	T	C	0.11717	0.00630094	3.4854e-77	0.0831429	0.00653743	4.69894e-37
33	PC1	11	rs534767998	108533200	T	C	0.17226	0.0156794	4.44346e-28	0.100624	0.0162496	5.92606e-10
34	PC1	11	rs145031041	118831563	ATTTATTTTTATT	A	-0.0132704	0.00243007	4.73693e-08	-0.0134038	0.00243022	3.47795e-08
35	PC1	11	rs183501631	124800173	A	G	0.0251239	0.00457766	4.05656e-08	0.0252894	0.00457789	3.30902e-08
37	PC1	12	rs10845387	11604809	A	G	0.0158245	0.00209367	4.085e-14	0.0157776	0.00209382	4.87156e-14
37	PC1	12	rs34328	12720719	T	C	-0.0127972	0.00204432	3.85271e-10	-0.0127418	0.00204442	4.59146e-10
38	PC1	12	rs12369950	24609175	C	T	0.0218736	0.00290792	5.39126e-14	0.0219995	0.00290819	3.88897e-14
38	PC1	12	rs202113905	26440759	TA	T	0.0201092	0.00365856	3.87448e-08	0.0203248	0.0036588	2.77514e-08
39	PC1	12	rs149559306	42446280	C	A	-0.0528408	0.00821527	1.25917e-10	-0.0528408	0.00821565	1.26162e-10
41	PC1	12	rs79755767	54304624	A	G	-0.0308873	0.00335828	3.66862e-20	-0.0305267	0.00335901	1.00873e-19
42	PC1	12	rs17445108	56688274	A	G	0.0207415	0.00294301	1.81878e-12	0.0203214	0.00294353	5.06404e-12
43	PC1	12	rs75770066	66310445	G	A	0.03164	0.00557801	1.40915e-08	0.0315729	0.00557822	1.51339e-08
44	PC1	12	rs148070303	75496810	C	T	-0.0298378	0.00542835	3.8705e-08	-0.02978	0.00542855	4.11594e-08
45	PC1	12	rs1907702	88561692	A	G	-0.0170568	0.00241449	1.61371e-12	-0.0170568	0.00241463	1.61831e-12
46	PC1	12	rs4766578	111466567	A	T	-0.0171857	0.00199539	7.13582e-18	-0.0172495	0.00199557	5.43388e-18
47	PC1	12	rs76929617	120429995	G	A	-0.0294407	0.00514783	1.07121e-08	-0.0308576	0.00516633	2.33183e-09
47	PC1	12	rs111260157	120478839	G	C	-0.038188	0.00323904	4.39995e-32	-0.0394714	0.00324747	5.42798e-34
47	PC1	12	rs768612768	122586071	G	GTTTGT	0.0226261	0.00227081	2.19311e-23	0.0212434	0.00227555	1.00493e-20
47	PC1	12	rs1615350	123165788	T	C	-0.022402	0.00231292	3.4719e-22	-0.0210942	0.00231571	8.30127e-20
48	PC1	12	rs187038591	130337729	C	T	0.012824	0.00207637	6.56781e-10	0.0127944	0.00207656	7.21288e-10
49	PC1	12	rs79228077	132469757	T	G	0.0158207	0.00223622	1.49717e-12	0.0158973	0.0022364	1.17391e-12
50	PC1	13	rs11459608	40623938	AT	A	-0.0142137	0.00217127	5.89955e-11	-0.0147099	0.00220454	2.51432e-11
50	PC1	13	rs59018815	41011644	A	G	-0.0138425	0.00250615	3.32478e-08	-0.0177486	0.00253817	2.69747e-12
50	PC1	13	rs2324785	41181203	T	A	-0.028985	0.00276448	1.01468e-25	-0.0284269	0.00277628	1.32307e-24
52	PC1	13	rs200320729	50956450	TA	T	-0.0475001	0.00622556	2.35024e-14	-0.0480964	0.00622617	1.11968e-14
53	PC1	13	rs670180	70662479	A	T	0.0179246	0.00202146	7.50381e-19	0.0179928	0.00202171	5.59541e-19
53	PC1	13	rs118101483	72812165	G	A	-0.090641	0.00822121	2.88674e-28	-0.0855831	0.00828143	4.92756e-25
53	PC1	13	rs546155638	72972663	CA	C	-0.0154231	0.0022364	5.33384e-12	-0.0125527	0.00225257	2.50978e-08
55	PC1	14	rs3093888	20344792	A	G	0.0340782	0.00454296	6.3178e-14	0.0340975	0.00454326	6.14018e-14
55	PC1	14	rs113960144	21467054	A	G	-0.0273532	0.00319309	1.06796e-17	-0.0273773	0.00319341	1.00757e-17
55	PC1	14	rs200862263	23024246	A	AT	0.0164597	0.00224052	2.03655e-13	0.016308	0.00224072	3.38742e-13
55	PC1	14	rs34354104	24238273	A	G	-0.0292488	0.00464136	2.94259e-10	-0.0327269	0.00466545	2.30381e-12
55	PC1	14	rs147556927	24238673	C	T	-0.0890084	0.0146393	1.20108e-09	-0.0936064	0.0146503	1.66547e-10
56	PC1	14	rs12884911	64561153	T	C	0.0144583	0.00199399	4.13892e-13	0.0122811	0.00200057	8.31445e-10
56	PC1	14	rs45604339	65076384	T	C	0.026119	0.00209231	9.20525e-36	0.0248344	0.00209941	2.75563e-32
57	PC1	14	rs137901416	72951387	A	G	-0.0594047	0.00328803	5.80262e-73	-0.0456034	0.00349285	5.85789e-39
57	PC1	14	rs1007934	72996771	A	G	0.0288573	0.00202215	3.3368e-46	0.0224807	0.00205456	7.27041e-28
57	PC1	14	rs574806782	73085549	A	G	-0.0740596	0.00572427	2.75316e-38	-0.0427357	0.00602283	1.28781e-12
58	PC1	14	14:91970514_GA_G	91504170	G	GA	-0.0208397	0.00200139	2.17177e-25	-0.0209068	0.00200166	1.54837e-25
59	PC1	14	rs2887399	95714358	T	G	-0.0226321	0.00247442	5.88481e-20	-0.0226774	0.00247469	5.01386e-20
59	PC1	14	rs112942835	96531304	AT	A	-0.02477	0.00302861	2.86995e-16	-0.0245527	0.00302894	5.22918e-16
60	PC1	14	rs147358824	103937874	CT	C	0.0138327	0.00218059	2.24518e-10	0.0136311	0.00218077	4.08867e-10
61	PC1	15	rs17677991	41740185	G	C	-0.024414	0.00209614	2.37337e-31	-0.0243317	0.00209647	3.83938e-31
62	PC1	15	rs12903325	50061080	G	T	0.0400974	0.00234448	1.41207e-65	0.0399762	0.00234531	3.79751e-65
63	PC1	15	rs4774222	55738558	C	T	0.0123394	0.00199462	6.15766e-10	0.0122105	0.00199496	9.3192e-10
63	PC1	15	rs3985747	56485853	T	A	-0.0136423	0.00203315	1.94714e-11	-0.0131665	0.00203358	9.5119e-11
64	PC1	15	rs75683534	64824191	A	C	-0.0496796	0.00742938	2.27931e-11	-0.049433	0.00742995	2.86766e-11
65	PC1	15	rs5742915	74044292	C	T	-0.0248161	0.00199963	2.29658e-35	-0.0248173	0.00199998	2.34139e-35
66	PC1	16	rs112511042	3600990	C	T	0.0416451	0.00413855	8.07303e-24	0.0418504	0.00413909	4.93708e-24
67	PC1	16	rs11646283	8979203	C	T	-0.0164056	0.00203577	7.71286e-16	-0.0164744	0.00203596	5.88446e-16
68	PC1	16	16:14552889_TA_T	14459032	T	TA	-0.0200054	0.00290784	5.99305e-12	-0.0182693	0.00291272	3.55848e-10
68	PC1	16	rs182059586	14558363	C	T	0.077275	0.00667195	5.08035e-31	0.0748165	0.00668393	4.38851e-29
69	PC1	16	rs450962	28402196	G	A	-0.0179556	0.00241707	1.097e-13	-0.0179556	0.00241725	1.10163e-13
70	PC1	16	rs8053839	48356601	T	G	0.0163634	0.00202534	6.5121e-16	0.0162914	0.00202552	8.76052e-16
70	PC1	16	16:50181258_GT_G	50147347	G	GT	0.0260347	0.00225374	7.23104e-31	0.0206372	0.00235626	1.97965e-18
70	PC1	16	rs62028293	50230143	C	T	-0.0557632	0.00820182	1.05435e-11	-0.046816	0.00828289	1.58471e-08
70	PC1	16	rs772379215	50246083	T	C	-0.041743	0.00488182	1.2234e-17	-0.0307894	0.00506411	1.20243e-09
71	PC1	16	rs72801818	53442130	T	C	-0.0132406	0.00217706	1.18787e-09	-0.0129375	0.00217727	2.81473e-09
72	PC1	16	rs28711261	67583283	G	A	-0.0224729	0.00298521	5.14918e-14	-0.0262483	0.00300836	2.65861e-18
72	PC1	16	rs139438549	67658960	C	T	-0.331672	0.0313848	4.19708e-26	-0.347694	0.0314016	1.70573e-28
72	PC1	16	rs142507451	67660141	T	C	0.203785	0.0187498	1.6259e-27	0.226299	0.0188913	4.57683e-33
72	PC1	16	rs546473619	67780551	T	C	0.218969	0.0356634	8.25838e-10	0.221767	0.0356756	5.0931e-10
72	PC1	16	rs528301822	69369109	T	A	-0.0287652	0.00220935	9.44711e-39	-0.0307061	0.00221705	1.27232e-43
72	PC1	16	16:70061775_ATTT_A	70027872	A	ATTT	0.0254286	0.00219369	4.54022e-31	0.0157426	0.00248	2.18408e-10
72	PC1	16	rs529549411	70356607	T	C	0.104765	0.0147817	1.36576e-12	0.115787	0.0148245	5.69606e-15
72	PC1	16	rs71387521	70379796	AT	A	0.0311781	0.00213644	3.09012e-48	0.0237555	0.00241042	6.49956e-23
72	PC1	16	rs12708913	71436511	C	T	0.0143274	0.00214244	2.27136e-11	0.016774	0.00215066	6.21802e-15
72	PC1	16	rs34003787	73037482	T	C	0.0288177	0.00357752	7.93379e-16	0.0288501	0.00358451	8.37859e-16
72	PC1	16	rs3935784	74570943	A	G	-0.0285683	0.00233277	1.75374e-34	-0.0249385	0.00235699	3.6642e-26
72	PC1	16	rs77132945	74637968	A	G	-0.0694412	0.00840347	1.41586e-16	-0.0908718	0.00846557	7.02643e-27
72	PC1	16	rs7191665	74655050	G	T	0.0320743	0.00199992	6.95852e-58	0.0314964	0.00202852	2.28449e-54
73	PC1	16	rs2303262	82170153	T	C	0.0596466	0.00237462	3.13281e-139	0.0599159	0.00237666	3.10456e-140
74	PC1	16	rs62046862	88039423	A	C	-0.0275941	0.00205959	6.22312e-41	-0.0242379	0.0020958	6.19843e-31
74	PC1	16	rs35216338	88069404	T	C	-0.0525723	0.0050181	1.10727e-25	-0.0433292	0.00510627	2.14799e-17
75	PC1	17	17:25187_CCCACTGCT_C	175396	C	CCCACTGCT	-0.0598082	0.00409307	2.35281e-48	-0.0562732	0.00414098	4.63175e-42
75	PC1	17	rs71247272	220421	A	G	-0.0184053	0.0023622	6.61698e-15	-0.0136561	0.00238937	1.09479e-08
75	PC1	17	rs7217857	1790848	T	C	0.0273436	0.00230924	2.39716e-32	0.0222518	0.00235885	3.97348e-21
75	PC1	17	rs5030755	1879658	G	A	-0.038243	0.00307754	1.87712e-35	-0.0321679	0.00314147	1.31598e-24
75	PC1	17	17:2464421_GAA_G	2561127	G	GAA	0.0219084	0.00314793	3.41189e-12	0.0196777	0.00315194	4.29159e-10
76	PC1	17	rs149760662	5387806	C	T	-0.071218	0.0128078	2.68975e-08	-0.0728631	0.0128085	1.28064e-08
77	PC1	17	rs4724	7857079	A	G	0.0316049	0.00319355	4.3119e-23	0.032729	0.0031948	1.25301e-24
77	PC1	17	rs76800617	8186976	G	A	0.0634534	0.00750336	2.75133e-17	0.0443745	0.00765285	6.69407e-09
77	PC1	17	rs59922886	8236454	T	A	0.0293157	0.00218761	5.98238e-41	0.0273632	0.00223181	1.47548e-34
78	PC1	17	rs140494697	18094293	T	G	-0.07439	0.0123417	1.66482e-09	-0.074224	0.0123466	1.836e-09
78	PC1	17	rs614973	18408540	C	G	0.0122811	0.00211685	6.56882e-09	0.0119643	0.00211759	1.60478e-08
79	PC1	17	rs11080134	30834485	G	A	-0.01565	0.00206439	3.43082e-14	-0.0156732	0.00206453	3.15796e-14
80	PC1	17	rs1877030	39583908	C	T	0.0174332	0.00276286	2.79327e-10	0.0172375	0.00276329	4.43116e-10
81	PC1	17	rs113209907	42921612	A	C	0.031187	0.00494049	2.74507e-10	0.029814	0.00495384	1.7618e-09
81	PC1	17	17:41169599_CAA_C	43017582	C	CAA	-0.0234085	0.00284396	1.8573e-16	-0.0171336	0.0029011	3.50761e-09
81	PC1	17	17:41225654_TA_T	43073637	T	TA	-0.029769	0.0030785	4.045e-22	-0.0207033	0.00314729	4.76342e-11
81	PC1	17	rs757820539	43144225	T	TA	0.0740529	0.00729905	3.46808e-24	0.05583	0.00756586	1.59244e-13
81	PC1	17	rs12941945	43370860	G	A	0.0361925	0.00270295	6.91809e-41	0.0261858	0.00285569	4.74368e-20
82	PC1	17	rs11870844	46063913	T	A	0.0133455	0.00233678	1.12272e-08	0.0136547	0.00233828	5.23069e-09
83	PC1	17	rs8186	49701431	T	C	-0.0289854	0.00499788	6.64975e-09	-0.0287919	0.00499818	8.38719e-09
84	PC1	17	rs2526378	58326988	G	A	-0.0130473	0.00200435	7.54054e-11	-0.0131496	0.00200449	5.37875e-11
85	PC1	17	rs4496196	67710632	G	C	-0.0130332	0.00201403	9.72247e-11	-0.0130821	0.0020142	8.30766e-11
86	PC1	17	rs117844704	75090896	C	A	-0.0322435	0.00577124	2.31122e-08	-0.0343974	0.00577607	2.59838e-09
86	PC1	17	rs2069536	76005025	G	A	0.0167948	0.00229057	2.26491e-13	0.0171783	0.00229256	6.72737e-14
87	PC1	17	rs2613511	78181260	A	T	-0.0167256	0.00200556	7.45323e-17	-0.0200883	0.00201978	2.63055e-23
87	PC1	17	rs144204502	78187152	T	C	0.118578	0.00905022	3.19753e-39	0.129307	0.00911543	1.12641e-45
88	PC1	18	rs12373362	272040	A	G	0.0132862	0.00225976	4.11572e-09	0.0128372	0.00226036	1.35284e-08
88	PC1	18	rs3891167	658423	G	A	0.0548577	0.00237565	5.61561e-118	0.0416504	0.00290504	1.27898e-46
88	PC1	18	18:660441_GA_G	660441	G	GA	0.0594862	0.00285372	1.68706e-96	0.0300723	0.0034085	1.11701e-18
88	PC1	18	rs111811424	674579	T	C	-0.0471581	0.00347987	7.74327e-42	-0.0504125	0.00376044	5.5771e-41
88	PC1	18	rs117817946	715586	C	T	0.157755	0.0164344	8.06669e-22	0.111168	0.0174567	1.91191e-10
88	PC1	18	rs73370114	718874	A	G	0.101451	0.0090359	2.98652e-29	0.137622	0.0100983	2.72092e-42
88	PC1	18	rs11080982	2723325	A	G	0.0135995	0.00199986	1.04455e-11	0.0131841	0.00200011	4.34921e-11
89	PC1	18	rs34495101	5244963	CTG	C	0.0116893	0.00211669	3.34318e-08	0.0119983	0.00211691	1.446e-08
90	PC1	18	rs74997723	44416285	G	C	-0.0399885	0.00297248	2.95998e-41	-0.0379624	0.00299018	6.24635e-37
90	PC1	18	rs72899729	44461166	G	T	-0.0634023	0.00896303	1.50794e-12	-0.0636253	0.0089864	1.43975e-12
90	PC1	18	rs8088824	44571296	T	C	-0.029616	0.00235848	3.62766e-36	-0.0257595	0.00237375	1.95509e-27
91	PC1	18	18:51801731_CAT_C	54275361	C	CAT	-0.0284794	0.00203589	1.8279e-44	-0.0255522	0.00207696	8.7611e-35
91	PC1	18	rs3218784	54280890	G	A	-0.0613586	0.00605432	3.87638e-24	-0.0465636	0.00617586	4.71369e-14
91	PC1	18	rs10782046	56299532	T	C	0.0117563	0.00200372	4.43117e-09	0.0118063	0.0020038	3.8167e-09
92	PC1	18	rs28555591	76978026	G	A	-0.0161714	0.00214932	5.31412e-14	-0.0161332	0.00214946	6.11092e-14
93	PC1	18	rs12456692	79722189	T	C	0.0166524	0.00205122	4.72796e-16	0.0166186	0.00205138	5.44209e-16
94	PC1	19	rs80337039	4105091	T	G	-0.076352	0.0132388	8.05563e-09	-0.0797487	0.0132448	1.73184e-09
94	PC1	19	rs11667543	4374853	T	C	0.0162094	0.0022883	1.40458e-12	0.0164845	0.00228934	5.99622e-13
95	PC1	19	rs67296634	8466917	G	T	-0.0140761	0.00206663	9.68304e-12	-0.0143078	0.00206701	4.45404e-12
96	PC1	19	rs35601737	13109889	G	C	0.0162508	0.00216824	6.63354e-14	0.0166271	0.00216849	1.75266e-14
97	PC1	19	rs8105767	22032639	G	A	-0.0424443	0.00220632	1.79324e-82	-0.0429272	0.00220826	3.58161e-84
99	PC1	19	19:33751409_AG_A	33260503	A	AG	-0.0304179	0.00355889	1.26309e-17	-0.0274838	0.00357052	1.38839e-14
99	PC1	19	rs12151289	33260946	C	G	0.0456858	0.0059289	1.30218e-14	0.046289	0.00596214	8.24046e-15
99	PC1	19	rs10422799	33307603	T	C	-0.0137988	0.00206462	2.3337e-11	-0.0143521	0.00207561	4.69025e-12
100	PC1	19	rs77994052	38840005	A	G	0.0174053	0.00300765	7.16504e-09	0.0174982	0.00300816	5.99391e-09
100	PC1	19	rs62119681	39348314	G	C	-0.0188732	0.0030058	3.40917e-10	-0.0188794	0.00300624	3.38391e-10
102	PC1	19	19:47579582_GCA_G	47076325	G	GCA	0.0147824	0.00243547	1.28206e-09	0.0146177	0.00243563	1.95394e-09
104	PC1	19	rs34187696	56222056	A	C	0.0166942	0.00220008	3.24889e-14	0.0167259	0.00220032	2.92582e-14
104	PC1	19	rs8102497	56858687	A	G	0.0183461	0.0020174	9.55199e-20	0.018296	0.00201761	1.21029e-19
104	PC1	19	rs8111661	57240958	G	C	-0.0115864	0.00200548	7.58773e-09	-0.0135392	0.00202649	2.37146e-11
104	PC1	19	rs3746224	57438168	C	T	-0.0123413	0.00200737	7.84687e-10	-0.0144097	0.00202844	1.21338e-12
118	PC1	20	rs554551849	26156680	AT	A	-0.0283711	0.00438415	9.71706e-11	-0.0266553	0.00438636	1.22568e-09
118	PC1	20	rs141469996	26275419	T	C	0.0567178	0.00888433	1.72491e-10	0.0556266	0.00888823	3.88801e-10
119	PC1	20	rs2050211	33897973	A	T	-0.0140467	0.00234457	2.08346e-09	-0.0130259	0.00234589	2.8141e-08
119	PC1	20	rs56317999	36757832	A	G	-0.0375189	0.00569122	4.32721e-11	-0.0392538	0.00572767	7.21346e-12
119	PC1	20	rs112802859	36921384	A	C	-0.0344056	0.00341696	7.56925e-24	-0.0305091	0.00346373	1.27212e-18
119	PC1	20	rs4810362	36950277	G	A	0.0631676	0.00281217	9.71934e-112	0.0381946	0.00342268	6.45282e-29
119	PC1	20	rs6030417	36956222	A	T	0.0452842	0.00289744	4.61721e-55	0.0390214	0.00296218	1.25205e-39
119	PC1	20	rs770149382	37035128	GAG	G	0.0634344	0.00334282	2.67736e-80	0.0295777	0.00400127	1.44544e-13
119	PC1	20	rs182256860	37814149	T	C	-0.142916	0.0238944	2.21567e-09	-0.13725	0.0238997	9.31594e-09
119	PC1	20	rs374171074	38382964	G	A	-0.179137	0.0230696	8.16018e-15	-0.180325	0.0230829	5.62688e-15
119	PC1	20	rs6073875	45733608	T	C	0.0628882	0.0105478	2.48849e-09	0.063477	0.0105483	1.76889e-09
120	PC1	20	rs3069123	62904216	CCT	C	-0.0134318	0.00201625	2.70544e-11	-0.0121693	0.00201909	1.66888e-09
120	PC1	20	20:62240490_AC_A	63609137	A	AC	-0.0278047	0.00281784	5.76503e-23	-0.0248855	0.00299018	8.61958e-17
120	PC1	20	rs148117712	63629492	C	A	0.105094	0.0108697	4.10236e-22	0.0693479	0.0112318	6.64761e-10
120	PC1	20	rs6089947	63637990	C	T	0.0927065	0.00365203	3.70038e-142	0.043049	0.004166	4.97583e-25
120	PC1	20	rs560157163	63640812	T	C	0.273881	0.00942344	1.0299e-185	0.151518	0.0129958	2.06449e-31
120	PC1	20	rs62207015	63647687	A	G	0.0376399	0.00239192	8.53268e-56	0.0218723	0.00291295	5.97364e-14
120	PC1	20	rs41308088	63661765	T	C	-0.0614504	0.00369636	4.62665e-62	-0.0794539	0.00397231	5.29625e-89
120	PC1	20	rs187013287	63667021	T	A	0.366718	0.0221166	9.54334e-62	0.314723	0.0227105	1.13672e-43
120	PC1	20	rs35902944	63677042	C	G	-0.0823558	0.00239179	8.17344e-260	-0.0359104	0.00333283	4.52965e-27
120	PC1	20	rs8114049	63679453	T	C	0.0514289	0.00212883	6.1091e-129	0.0393752	0.00329262	5.85275e-33
120	PC1	20	rs35640778	63689775	A	G	0.271135	0.00689877	0	0.178565	0.011168	1.52602e-57
120	PC1	20	rs190887884	63690937	A	G	0.107967	0.00778931	1.09265e-43	0.0860999	0.00791473	1.46047e-27
120	PC1	20	rs34412639	63691580	A	C	0.299286	0.0124219	2.93031e-128	0.17077	0.0156301	8.68285e-28
120	PC1	20	rs41308090	63693063	A	G	0.110262	0.0170958	1.12106e-10	0.0998379	0.0171498	5.83113e-09
120	PC1	20	rs74748720	63697813	T	C	0.0577607	0.00586048	6.45916e-23	0.0366961	0.00599994	9.59077e-10
120	PC1	20	rs143886078	63707176	GC	G	0.0763168	0.00664979	1.73003e-30	0.0541881	0.00679154	1.47801e-15
120	PC1	20	rs187577818	63727517	C	A	-0.368191	0.0211562	7.76718e-68	-0.290444	0.023632	1.02165e-34
120	PC1	20	rs539428117	63732485	A	G	-0.403619	0.0250809	2.87115e-58	-0.255592	0.0279938	6.83044e-20
120	PC1	20	rs17825740	63733164	C	G	-0.0392712	0.00516562	2.90649e-14	-0.0561658	0.0053335	6.23286e-26
120	PC1	20	rs2281925	63745150	A	G	-0.0235968	0.00311536	3.60954e-14	-0.0442988	0.0035287	3.786e-36
120	PC1	20	rs116905074	63746500	A	G	0.133524	0.00752698	2.08199e-70	0.0851436	0.00784319	1.87281e-27
120	PC1	20	rs532356829	63784843	G	A	0.335761	0.0272303	6.21231e-35	0.228682	0.027513	9.42636e-17
120	PC1	20	rs368662453	63850408	C	T	-0.0847625	0.00607057	2.62689e-44	-0.0638432	0.00611366	1.58205e-25
120	PC1	20	rs73153168	64046210	G	A	-0.0250878	0.00311463	7.95925e-16	-0.0230816	0.00314925	2.31491e-13
121	PC1	21	rs73152924	14217878	A	T	0.0174202	0.00316508	3.71536e-08	0.0175618	0.00316527	2.88476e-08
121	PC1	21	rs17274750	14981488	C	A	0.0209462	0.00336521	4.83598e-10	0.0210796	0.00336544	3.7632e-10
122	PC1	21	rs6516881	28935810	A	G	-0.0140555	0.00246198	1.13627e-08	-0.0140016	0.00246209	1.29397e-08
123	PC1	21	rs2040169	33994962	A	G	-0.0146416	0.00267087	4.20642e-08	-0.0145806	0.00267098	4.7907e-08
124	PC1	21	rs538256562	46657387	A	AAAAC	-0.0221175	0.00337927	5.94744e-11	-0.0221175	0.00337945	5.96114e-11
125	PC1	22	rs141274599	16950175	CA	C	-0.0242825	0.00239901	4.4183e-24	-0.0150801	0.00257049	4.44831e-09
125	PC1	22	rs28502153	16988159	A	C	0.0266461	0.00205324	1.63966e-38	0.0220128	0.00220017	1.44836e-23
126	PC1	22	rs131398	23538691	A	G	-0.0130717	0.00215642	1.3464e-09	-0.0129935	0.0021566	1.69099e-09
126	PC1	22	rs112624947	24235353	T	C	-0.0489638	0.00844197	6.62974e-09	-0.04906	0.00844249	6.2072e-09
127	PC1	22	rs2283847	27785411	T	C	0.0124901	0.00205738	1.27214e-09	0.0120059	0.00206007	5.61234e-09
127	PC1	22	rs773867741	28771548	C	CT	-0.0134793	0.0023475	9.35754e-09	-0.0129532	0.00235048	3.57094e-08
128	PC1	22	rs9621316	31678406	C	T	0.0211354	0.00361809	5.17048e-09	0.0212434	0.00361826	4.32767e-09
129	PC1	22	rs35288294	35280145	CT	C	-0.0134262	0.00209496	1.4666e-10	-0.0134658	0.00209515	1.30024e-10
130	PC1	22	rs5750617	38525079	A	T	-0.0125824	0.00213407	3.725e-09	-0.0125225	0.00213427	4.42863e-09
131	PC1	22	rs6002295	41244846	C	T	0.0128882	0.00212489	1.31667e-09	0.0128636	0.00212508	1.41985e-09
132	PC1	22	rs6007002	45372869	C	G	-0.0195085	0.0020905	1.03913e-20	-0.019375	0.00209085	1.92273e-20
133	PC1	22	rs140522	50532837	C	T	0.0331134	0.00212231	6.99684e-55	0.0302128	0.00216419	2.72157e-44
133	PC1	22	rs118119439	50534802	A	G	-0.0693055	0.00740281	7.82021e-21	-0.0491773	0.00754733	7.22759e-11
134	PC1	23	rs760477021	16774714	GAAAG	G	0.0106313	0.00171858	6.16727e-10	0.0100583	0.00171886	4.86531e-09
135	PC1	23	rs6633460	21845893	A	G	0.0142369	0.00253814	2.0328e-08	0.0145559	0.00253857	9.81358e-09
136	PC1	23	rs187667784	24693691	A	C	-0.0895436	0.0129272	4.30591e-12	-0.0859929	0.0129302	2.91991e-11
137	PC1	23	X:47111138_G_GT	47251739	GT	G	0.0107336	0.0017883	1.94752e-09	0.0117684	0.001789	4.76234e-11
138	PC1	23	rs747039296	55650311	T	A	-0.0511714	0.00872294	4.45622e-09	-0.0506261	0.008728	6.61486e-09
138	PC1	23	rs11797916	55807184	C	G	-0.0129045	0.00187961	6.62495e-12	-0.0114372	0.00189736	1.66043e-09
139	PC1	23	rs182379146	62983960	T	G	-0.0705212	0.00920844	1.88378e-14	-0.0536708	0.00939683	1.11929e-08
139	PC1	23	rs138798639	63262367	A	G	-0.0576023	0.00518632	1.16532e-28	-0.0470253	0.00530648	7.86819e-19
139	PC1	23	rs143442335	64281456	G	T	-0.0834779	0.00956105	2.52344e-18	-0.0593208	0.0097152	1.02174e-09
139	PC1	23	rs150038022	64290653	G	C	-0.0757904	0.00954977	2.08203e-15	-0.0556921	0.00961807	7.02375e-09
139	PC1	23	rs187780677	65034790	G	C	-0.0649127	0.00519015	6.84414e-36	-0.0536156	0.00579015	2.04803e-20
139	PC1	23	rs146190927	65583146	A	G	-0.0793416	0.00899978	1.18676e-18	-0.0646189	0.00946523	8.67232e-12
139	PC1	23	rs5964463	65866421	G	A	-0.027885	0.00497458	2.07657e-08	0.0623668	0.00611365	1.95751e-24
139	PC1	23	rs182917982	65968020	T	C	-0.0837178	0.0100812	1.00368e-16	-0.067375	0.0104698	1.23315e-10
139	PC1	23	rs756127965	65975499	G	A	-0.070792	0.00349861	4.88299e-91	-0.0588214	0.0041737	4.17394e-45
139	PC1	23	rs147424714	66005662	T	G	-0.0824642	0.00720151	2.32557e-30	-0.0923249	0.00722406	2.11541e-37
139	PC1	23	rs5964484	66008419	A	G	-0.0629293	0.00245058	1.98845e-145	-0.064958	0.0037067	9.31427e-69
139	PC1	23	X:65542871_CAA_C	66323029	C	CAA	0.0292021	0.00219721	2.62687e-40	-0.0668052	0.00416859	8.43059e-58
139	PC1	23	X:65573035_GAAAA_G	66353193	G	GAAAA	0.0306415	0.00234158	3.96842e-39	0.0708556	0.00380925	3.15683e-77
140	PC1	23	rs34014897	77841851	ATT	A	0.0129164	0.00177995	3.96917e-13	0.0130875	0.00178061	1.98226e-13
140	PC1	23	X:78605195_AT_A	79349698	A	AT	0.0100918	0.00176451	1.0695e-08	0.0100509	0.00176496	1.236e-08
141	PC1	23	rs871733	120875125	C	T	-0.00967623	0.00166703	6.45689e-09	-0.00933485	0.00166736	2.1613e-08
142	PC1	23	rs5924961	151583872	T	C	0.0111225	0.00166093	2.13398e-11	0.0110221	0.00166128	3.25117e-11
142	PC1	23	rs7056365	152701287	T	G	-0.0291616	0.00221872	1.85608e-39	-0.029518	0.00222084	2.59771e-40
142	PC1	23	rs5970439	153306974	A	G	-0.0111727	0.00189769	3.92019e-09	-0.011285	0.00189987	2.85233e-09
142	PC1	23	rs17855367	154653499	C	T	0.0209967	0.00195892	8.33366e-27	0.0167575	0.00205511	3.51939e-16
142	PC1	23	rs142295494	154744082	T	C	0.0286308	0.00292431	1.23539e-22	0.0207374	0.00306748	1.37611e-11
14	PC2	1	rs140297994	143685802	A	C	-0.053891	0.00986218	4.64448e-08	-0.053891	0.00986258	4.65034e-08
152	PC2	3	rs1624703	136972744	A	T	0.0125936	0.0022049	1.11891e-08	0.0125936	0.00220498	1.12034e-08
154	PC2	3	rs191674933	169770903	T	A	0.0194707	0.00247891	4.01239e-15	0.0194707	0.00247908	4.03008e-15
156	PC2	3	rs376644143	198138080	C	T	-0.0204131	0.00309876	4.47276e-11	-0.0204131	0.00309896	4.48567e-11
166	PC2	5	rs112951499	50582	AAACCCT	A	0.0535828	0.00466539	1.56626e-30	0.0539107	0.00466623	7.0982e-31
166	PC2	5	rs7705526	1285859	A	C	-0.0258285	0.00226889	5.03796e-30	-0.0266271	0.00227239	1.03506e-31
174	PC2	6	rs12206347	202777	T	C	0.0369748	0.00486501	2.9579e-14	0.0369748	0.00486532	2.96914e-14
193	PC2	7	rs113574435	159228890	G	A	0.0546293	0.00620603	1.33663e-18	0.0569705	0.00621023	4.57297e-20
193	PC2	7	rs1985369	159326530	G	A	-0.0339047	0.0031704	1.08421e-26	-0.0349021	0.00317269	3.78741e-28
194	PC2	8	rs10086982	206768	A	G	0.0254466	0.00250694	3.29797e-24	0.0254466	0.00250726	3.34167e-24
205	PC2	9	rs117401093	40195539	C	T	0.0376576	0.00572227	4.67657e-11	0.0376576	0.00572252	4.68557e-11
28	PC2	11	rs2294081	193863	C	T	-0.012523	0.00210266	2.5882e-09	-0.0128291	0.00210282	1.05462e-09
29	PC2	11	rs4910522	4644383	T	C	-0.0137603	0.00210275	5.99131e-11	-0.012969	0.00210344	7.02036e-10
29	PC2	11	rs10768683	5226561	G	C	0.0484711	0.00293815	3.84625e-61	0.0481902	0.00293999	2.20718e-60
74	PC2	16	rs9923119	90087407	C	T	0.0191396	0.00252925	3.81054e-14	0.0191396	0.00252942	3.82523e-14
75	PC2	17	rs7219997	154426	G	T	-0.103918	0.00496016	1.8554e-97	-0.0612206	0.00631843	3.35098e-22
75	PC2	17	rs112312375	175211	G	A	-0.0893366	0.00415013	8.84666e-103	-0.0509953	0.00534952	1.5326e-21
75	PC2	17	rs139455937	180556	C	T	-0.0535366	0.0045373	3.93947e-32	-0.0294672	0.00469429	3.44649e-10
77	PC2	17	rs7208787	7834681	C	G	-0.0627155	0.00344115	3.25937e-74	-0.062253	0.00344252	4.29241e-73
80	PC2	17	17:38186554_CT_C	40030301	C	CT	0.0137868	0.00217412	2.27798e-10	0.0137868	0.00217422	2.28232e-10
93	PC2	18	rs7236400	80257174	C	T	-0.0264657	0.00317741	8.13004e-17	-0.0264657	0.00317766	8.17504e-17
98	PC2	19	rs11666544	27511569	A	T	-0.0234652	0.00300648	5.95606e-15	-0.0234652	0.00300668	5.9812e-15
117	PC2	20	rs6054257	85729	A	G	-0.0177853	0.00260398	8.48881e-12	-0.0177853	0.00260411	8.50886e-12
118	PC2	20	rs527874099	25850327	G	C	0.173532	0.0189699	5.81289e-20	0.175914	0.0189747	1.84444e-20
118	PC2	20	rs141469996	26275419	T	C	0.083105	0.00932366	4.95155e-19	0.0847658	0.00932907	1.02565e-19
119	PC2	20	rs563975633	31230432	C	A	-0.0719792	0.01095	4.91649e-11	-0.0690662	0.0109554	2.89457e-10
120	PC2	20	rs6089956	63677011	A	C	-0.0179968	0.00290644	5.93895e-10	-0.0166431	0.00291357	1.11484e-08
120	PC2	20	rs35640778	63689775	A	G	0.0515231	0.00723992	1.10679e-12	0.0486493	0.00725777	2.0408e-11

## Sheet: ST7 ExWAS
Genotype	Gene Name	Most Damaging Effect	Phenotype	Carrier Count	Non-carrier Count	P	beta	lower	upper	Standard Error	model	maf	Consequence	HGMD Disease	HGMD PMID	Somatic	GWAS Region	p_hwe	Has a minor homozygote carrier
1-113905662-CTCT-C	DCLRE1B	disruptive_inframe_deletion	PC1	35	436164	6.043e-09	0.945092	0.626582	1.2636	0.162508	dominant	3.98388e-05	p.Phe28del			0	1	1	0
1-113911302-T-A	DCLRE1B	missense_variant	PC1	13	436182	9.11367e-09	1.53232	1.00969	2.05494	0.26665	dominant	1.47974e-05	p.Ile237Asn			0	1	1	0
1-113912120-A-T	DCLRE1B	missense_variant	PC1	613	435624	2.15528e-26	0.413076	0.33692	0.489233	0.038856	dominant	0.000705655	p.Asn510Tyr			0	1	0.2927	1
4-163133221-T-G	NAF1	missense_variant	PC1	775	435468	1.69568e-13	-0.254776	-0.322521	-0.187031	0.0345643	dominant	0.000890024	p.Glu322Asp			0	1	1	0
5-1255344-G-A	TERT	missense_variant	PC1	25	436222	4.74334e-12	-1.32929	-1.70616	-0.952425	0.192282	dominant	2.84532e-05	p.Arg1034Cys			0	1	1	0
5-1294378-C-T	TERT	missense_variant	PC1	34	436202	7.98339e-15	-1.28081	-1.60397	-0.957652	0.164881	dominant	3.86973e-05	p.Val170Met	Aplastic anaemia & pulmonary fibrosis	21436073	0	1	1	0
5-1294589-G-A	TERT	synonymous_variant	PC1	112	436117	1.62717e-09	-0.547981	-0.726055	-0.369907	0.0908553	dominant	0.000128614	p.Phe99Phe			0	1	1	0
5-1294764-G-A	TERT	splice_region_variant	PC1	768	435458	5.99734e-09	-0.201978	-0.270032	-0.133923	0.0347223	dominant	0.000876402				0	1	0.284	1
7-124824014-TTA-T	POT1	frameshift_variant	PC1	79	436158	2.62098e-28	1.19358	0.981575	1.40558	0.108165	dominant	9.33286e-05	p.Asp617fs	Familial glioma	25482530	0	1	1	0
7-124841179-C-T	POT1	splice_acceptor_variant	PC1	57	436165	8.25796e-28	1.39193	1.14236	1.64151	0.127338	dominant	6.60152e-05		Chronic lymphocytic leukaemia	27528712	0	1	1	0
7-124842843-T-C	POT1	missense_variant	PC1	484	435750	1.73101e-25	0.456217	0.370526	0.541909	0.0437206	dominant	0.000553146	p.Gln376Arg	Chronic lymphocytic leukaemia	27528712	0	1	1	0
7-124842883-G-A	POT1	stop_gained	PC1	20	436222	1.01637e-10	1.38982	0.968454	1.8112	0.214988	dominant	2.3901e-05	p.Arg363*			0	1	1	0
7-124842898-G-GA	POT1	frameshift_variant	PC1	48	436193	5.15648e-16	1.12515	0.853165	1.39713	0.138769	dominant	5.5769e-05	p.Gln358fs	Chronic lymphocytic leukaemia	27528712	0	1	1	0
7-124858989-C-T	POT1	missense_variant	PC1	201	436025	1.16874e-98	1.41907	1.28717	1.55097	0.0672954	genotypic	0.000233327	p.Asp224Asn	Melanoma	24686846	0	1	0.0235	1
7-124859024-C-T	POT1	missense_variant	PC1	39	436190	2.30059e-09	-0.9199	-1.22165	-0.618154	0.153954	dominant	4.43888e-05	p.Arg212Gln			0	1	1	0
8-73020707-C-T	TERF1	stop_gained	PC1	61	436175	1.61829e-33	1.48516	1.24391	1.72641	0.123087	dominant	7.2842e-05	p.Arg147*			0	1	1	0
8-73022228-T-G	TERF1	missense_variant	PC1	9	436230	4.1675e-09	1.8836	1.25548	2.51172	0.320474	dominant	1.02433e-05	p.Cys184Gly			0	1	1	0
8-73022297-CA-C	TERF1	frameshift_variant	PC1	16	436228	2.74948e-10	1.51721	1.04613	1.9883	0.240353	genotypic	1.93483e-05	p.His207fs			0	1	1	0
8-73024811-GTTTTC-G	TERF1	splice_region_variant	PC1	52	436165	2.47796e-14	1.0164	0.755079	1.27772	0.133328	dominant	6.03249e-05				0	1	1	0
8-73026944-C-T	TERF1	missense_variant	PC1	71	436169	6.61573e-21	1.07027	0.846642	1.2939	0.114099	dominant	8.08084e-05	p.Ala260Val			0	1	1	0
8-73039209-G-C	TERF1	missense_variant	PC1	32	436205	1.67508e-19	1.53518	1.20208	1.86828	0.16995	dominant	3.75591e-05	p.Arg358Thr			0	1	1	0
8-73046000-G-A	TERF1	missense_variant	PC1	59	436179	2.65041e-55	1.96056	1.71529	2.20584	0.125143	genotypic	6.71509e-05	p.Val375Met			0	1	1	0
8-73046129-G-A	TERF1	missense_variant	PC1	818	435406	3.63357e-122	0.787728	0.722063	0.853392	0.0335027	genotypic	0.000939005	p.Glu418Lys			0	1	0.0573	2
8-84862338-A-G	RALYL	synonymous_variant	PC1	8	436237	4.82454e-11	2.23535	1.56915	2.90155	0.339903	dominant	9.10506e-06	p.Ala165Ala			0	0	1	0
9-5073770-G-T	JAK2	missense_variant	PC1	114	436001	1.35726e-14	-0.693476	-0.869981	-0.516971	0.0900549	genotypic	0.000234544	p.Val617Phe			1	0	9.504e-21	9
14-24240687-G-A	TINF2	stop_gained	PC1	11	436227	6.38308e-11	1.89423	1.32609	2.46238	0.289875	dominant	1.25197e-05	p.Arg265*			0	1	1	0
14-24241308-G-A	TINF2	missense_variant	PC1	125	436111	4.00212e-15	0.675537	0.506981	0.844093	0.0859993	dominant	0.00014227	p.Leu135Phe			0	1	1	0
16-14447001-CCT-C	PARN	frameshift_variant	PC1	44	436183	1.60598e-11	-0.976639	-1.26072	-0.692558	0.144941	genotypic	5.12182e-05	p.Glu524fs	Pulmonary fibrosis	28192371	0	1	1	0
16-14617596-G-A	PARN	stop_gained	PC1	25	436173	4.41767e-10	-1.19963	-1.57651	-0.822746	0.19229	genotypic	2.84564e-05	p.Arg67*			0	1	1	0
16-15719242-G-A	MYH11	synonymous_variant	PC1	21	436221	2.14077e-09	-1.25605	-1.66726	-0.84485	0.209801	genotypic	2.3901e-05	p.Leu1717Leu			0	1	1	0
16-66912352-C-T	CDH16	missense_variant	PC1	514	435729	4.21675e-15	0.333011	0.249851	0.416171	0.0424294	dominant	0.000588417	p.Glu480Lys			0	1	1	0
16-67658737-G-A	ACD	missense_variant	PC1	46	436198	1.28533e-09	-0.860381	-1.13822	-0.582539	0.141758	dominant	5.23542e-05	p.Pro325Leu			0	1	1	0
16-67659017-C-T	ACD	missense_variant	PC1	41	436202	4.39075e-10	0.936887	0.642595	1.23118	0.150152	dominant	4.66637e-05	p.Val269Met	Melanoma	25505254	0	1	1	0
16-67659046-C-A	ACD	missense_variant	PC1	141	436100	6.37513e-26	0.852562	0.693863	1.01126	0.0809704	dominant	0.000162754	p.Arg259Leu			0	1	1	0
16-67659234-T-C	ACD	missense_variant	PC1	327	435911	1.22321e-55	0.828089	0.724815	0.931364	0.0526919	genotypic	0.000380142	p.Asn246Ser	Melanoma	25505254	0	1	0.0594	1
16-67659240-G-A	ACD	missense_variant	PC1	561	435678	9.50621e-14	-0.302496	-0.382101	-0.222891	0.0406154	dominant	0.000640778	p.Ser244Leu			0	1	1	0
16-67660036-C-T	ACD	missense_variant&splice_region_variant	PC1	620	435594	6.40101e-34	-0.467964	-0.543503	-0.392426	0.0385407	genotypic	0.000714798	p.Asp120Asn			0	1	0.1971	1
16-70664115-G-A	MTSS1L	synonymous_variant	PC1	266	435979	2.91237e-09	0.350049	0.23448	0.465618	0.0589647	dominant	0.00030502	p.Pro602Pro			0	1	1	0
17-8229438-AG-A	CTC1	frameshift_variant	PC1	143	436079	4.12361e-11	0.53067	0.373073	0.688266	0.0804077	genotypic	0.0001639	p.Leu1007fs	Cerebroretinal microangiopathy with calcifications & cysts	22387016	0	1	1	0
17-8237439-GCTTT-G	CTC1	frameshift_variant	PC1	330	435870	1.34672e-24	0.542011	0.438249	0.645772	0.0529405	genotypic	0.000381314	p.Lys242fs	Coats plus	22267198	0	1	1	0
19-12943750-AGCAGAGGCTTAAGGAGGAGGAAGAAGACAAGAAACGCAAAGAGGAGGAGGAG-A	CALR	frameshift_variant	PC1	20	436211	7.42401e-10	-1.3236	-1.74494	-0.902248	0.214977	dominant	3.75597e-05	p.Leu367fs			1	1	1	0
20-36810011-C-T	SOGA1	missense_variant	PC1	609	435634	5.04143e-39	0.509419	0.43302	0.585817	0.0389794	dominant	0.000696541	p.Ala852Thr			0	1	1	0
20-36893060-C-T	SAMHD1	missense_variant	PC1	318	435915	1.01877e-55	0.844038	0.738852	0.949224	0.0536671	genotypic	0.000364212	p.Asp550Asn			0	1	0.0544	1
20-36898455-C-G	SAMHD1	missense_variant	PC1	624	435620	8.73275e-46	0.546993	0.47152	0.622465	0.038507	dominant	0.000713611	p.Arg72Ser			0	1	1	0
20-36898508-G-T	SAMHD1	missense_variant	PC1	12	436220	3.50114e-10	1.7415	1.19755	2.28546	0.277533	dominant	1.3658e-05	p.Pro55Thr			0	1	1	0
20-36905431-A-G	SAMHD1	missense_variant	PC1	115	436121	2.47371e-14	0.68353	0.507798	0.859263	0.0896609	dominant	0.000133164	p.Ile448Thr	Aicardi-Goutières syndrome	24183309	0	1	1	0
20-36916769-G-A	SAMHD1	missense_variant	PC1	62	436172	3.03037e-13	0.890545	0.651223	1.12987	0.122105	dominant	7.17042e-05	p.Arg339Cys			0	1	1	0
20-36930783-A-T	SAMHD1	missense_variant	PC1	223	436017	8.85012e-22	0.617524	0.491317	0.74373	0.0643923	dominant	0.000257221	p.Ile201Asn	Aicardi-Goutières syndrome	19525956	0	1	1	0
20-36951642-A-T	SAMHD1	start_lost	PC1	29	436218	9.83295e-09	1.02365	0.673731	1.37357	0.178532	dominant	3.41438e-05	p.Met1?			0	1	1	0
20-45884012-G-A	ZSWIM1	missense_variant	PC1	347	435858	5.80638e-18	0.445896	0.344706	0.547086	0.0516282	dominant	0.000399521	p.Asp474Asn			0	1	1	0
20-45939023-C-G	PCIF1	missense_variant	PC1	528	435704	1.35538e-12	0.296764	0.214711	0.378816	0.0418641	dominant	0.000608919	p.Ser8Arg			0	1	1	0
20-63521871-C-T	PPDPF	missense_variant	PC1	862	435266	3.00844e-10	-0.206451	-0.270694	-0.142207	0.0327778	dominant	0.000990444	p.Pro139Ser			0	1	0.3256	1
20-63667512-G-A	RTEL1	missense_variant	PC1	50	436181	2.22192e-13	-0.997319	-1.26381	-0.730826	0.135968	genotypic	5.69085e-05	p.Asp270Asn			0	1	1	0
20-63685567-AGCAGGGCTGGGGGCCTTACAGTCCTATAAGGTAGGGGCCACCTCCAGGAGGCAGGTGGAGGGCAGCCCTTGTTCCCCG-A	RTEL1	splice_region_variant	PC1	69	436173	1.97964e-14	-0.885712	-1.11257	-0.658854	0.115746	genotypic	7.85317e-05				0	1	1	0
20-63689764-G-T	RTEL1	missense_variant	PC1	124	436122	1.20403e-13	0.640393	0.471157	0.809629	0.0863462	genotypic	0.000145681	p.Gln457His			0	1	1	0
20-63690080-C-G	RTEL1	splice_region_variant	PC1	17	436229	1.67753e-09	-1.40523	-1.86226	-0.948211	0.233178	genotypic	1.93482e-05				0	1	1	0
20-63690206-G-A	RTEL1	missense_variant	PC1	212	436033	2.9419e-11	-0.439172	-0.568618	-0.309727	0.0660447	genotypic	0.000245837	p.Arg531Gln			0	1	1	0
20-63692865-C-G	RTEL1	missense_variant	PC1	47	436191	1.79693e-10	-0.894437	-1.1693	-0.619572	0.14024	genotypic	5.34931e-05	p.Gln682Glu			0	1	1	0
20-63693160-C-T	RTEL1	missense_variant	PC1	49	436179	2.88292e-25	-1.42644	-1.69562	-1.15726	0.137339	genotypic	5.69088e-05	p.Arg734Trp	Dyskeratosis congenita	23453664	0	1	1	0
20-63693211-C-T	RTEL1	stop_gained	PC1	60	436168	8.54596e-21	-1.16089	-1.40415	-0.917621	0.124117	dominant	6.82906e-05	p.Arg751*	Dyskeratosis congenita	23453664	0	1	1	0
20-63693226-C-T	RTEL1	missense_variant	PC1	63	436161	6.63605e-09	-0.702586	-0.940008	-0.465164	0.121136	dominant	7.17058e-05	p.Arg756Trp			0	1	1	0
20-63693247-C-T	RTEL1	stop_gained	PC1	38	436190	4.58267e-19	-1.39152	-1.6972	-1.08584	0.155959	dominant	4.32508e-05	p.Arg763*	Dyskeratosis congenita	23329068	0	1	1	0
20-63695443-C-T	RTEL1	synonymous_variant	PC1	51	436194	3.42264e-09	-0.79567	-1.05954	-0.531799	0.13463	dominant	5.80448e-05	p.Ser982Ser			0	1	1	0
20-63695658-C-T	RTEL1	splice_region_variant	PC1	391	435854	1.73698e-14	0.373025	0.277691	0.468359	0.0486406	genotypic	0.000450701				0	1	1	0
11-5226972-C-T	HBB	missense_variant	PC1	45	436201	5.1046e-09	-0.837562	-1.11847	-0.556652	0.143324	dominant	5.12159e-05	p.Gly17Asp	Haemoglobin variant	3808941	0	1	1	0
11-5226972-C-T	HBB	missense_variant	PC2	45	436201	2.01621e-19	1.33613	1.04557	1.62669	0.148247	dominant	5.12159e-05	p.Gly17Asp	Haemoglobin variant	3808941	0	1	1	0
11-5226988-C-T	HBB	missense_variant	PC1	52	436195	4.34953e-21	1.25648	0.995168	1.51779	0.133323	dominant	5.91826e-05	p.Val12Ile	Haemoglobin variant	1610915	0	1	1	0
11-5226988-C-T	HBB	missense_variant	PC2	52	436195	4.74464e-54	-2.13476	-2.40501	-1.86451	0.137887	dominant	5.91826e-05	p.Val12Ile	Haemoglobin variant	1610915	0	1	1	0
11-5226989-G-A	HBB	synonymous_variant	PC1	30	436217	3.86707e-15	1.37955	1.03552	1.72358	0.175528	dominant	3.41438e-05	p.Ala11Ala			0	1	1	0
11-5226989-G-A	HBB	synonymous_variant	PC2	30	436217	9.36789e-39	-2.36402	-2.71984	-2.0082	0.181545	dominant	3.41438e-05	p.Ala11Ala			0	1	1	0

## Sheet: ST8 ExWAS conditional
Variant 1 Gene	Variant 1	Variant 2 Gene	Variant 2	Variant 1 P	Variant 1 P conditional of Variant 2	log(P) - log(conditional.P)
SOGA1	20-36810011-C-T	SAMHD1	20-36898455-C-G	5.04143e-39	0.776691	38.1877
SAMHD1	20-36898455-C-G	SOGA1	20-36810011-C-T	8.73275e-46	3.2179e-08	37.5664
PCIF1	20-45939023-C-G	ZSWIM1	20-45884012-G-A	1.35538e-12	0.175276	11.1117
ZSWIM1	20-45884012-G-A	PCIF1	20-45939023-C-G	5.80638e-18	6.22099e-07	11.03
MYH11	16-15719242-G-A	PARN	16-14617596-G-A	2.14077e-09	0.501335	8.36956
MTSS1L	16-70664115-G-A	ACD	16-67659046-C-A	2.91237e-09	0.596091	8.31107
PARN	16-14617596-G-A	MYH11	16-15719242-G-A	4.41767e-10	0.0602032	8.13443
ACD	16-67659046-C-A	MTSS1L	16-70664115-G-A	6.37513e-26	2.9971e-18	7.67221
POT1	7-124842883-G-A	POT1	7-124858989-C-T	1.01637e-10	8.17538e-10	0.905456
POT1	7-124858989-C-T	POT1	7-124842883-G-A	1.16874e-98	9.01224e-98	0.887115
TERF1	8-73020707-C-T	TERF1	8-73046129-G-A	1.61829e-33	4.52103e-33	0.446181
TERF1	8-73046129-G-A	TERF1	8-73020707-C-T	3.63357e-122	1.01424e-121	0.445806
TERT	5-1294764-G-A	TERT	5-1255344-G-A	5.99734e-09	1.62549e-08	0.433025
TERT	5-1294764-G-A	TERT	5-1294378-C-T	5.99734e-09	1.61928e-08	0.431363
TERT	5-1294764-G-A	TERT	5-1294589-G-A	5.99734e-09	1.60826e-08	0.428398
CTC1	17-8237439-GCTTT-G	CTC1	17-8229438-AG-A	1.34672e-24	3.53432e-24	0.419028
RTEL1	20-63690206-G-A	RTEL1	20-63693226-C-T	2.9419e-11	5.41293e-11	0.264804
RTEL1	20-63690206-G-A	RTEL1	20-63693211-C-T	2.9419e-11	5.37634e-11	0.261859
SAMHD1	20-36905431-A-G	SAMHD1	20-36893060-C-T	2.47371e-14	4.33299e-14	0.243438
SAMHD1	20-36893060-C-T	SAMHD1	20-36905431-A-G	1.01877e-55	1.7773e-55	0.241686
SAMHD1	20-36898455-C-G	SAMHD1	20-36893060-C-T	8.73275e-46	1.08535e-45	0.0944179
SAMHD1	20-36893060-C-T	SAMHD1	20-36898455-C-G	1.01877e-55	1.26523e-55	0.0940917
ACD	16-67659234-T-C	ACD	16-67659240-G-A	1.22321e-55	1.35282e-55	0.0437403
ACD	16-67659240-G-A	ACD	16-67659234-T-C	9.50621e-14	1.04933e-13	0.0429043
ACD	16-67659046-C-A	ACD	16-67660036-C-T	6.37513e-26	6.87833e-26	0.0329934
ACD	16-67660036-C-T	ACD	16-67659046-C-A	6.40101e-34	6.86571e-34	0.0304367
CDH16	16-66912352-C-T	ACD	16-67659240-G-A	4.21675e-15	4.52078e-15	0.0302356
ACD	16-67659240-G-A	CDH16	16-66912352-C-T	9.50621e-14	1.01905e-13	0.0301893
MTSS1L	16-70664115-G-A	ACD	16-67660036-C-T	2.91237e-09	3.10915e-09	0.028395
ACD	16-67660036-C-T	MTSS1L	16-70664115-G-A	6.40101e-34	6.80491e-34	0.0265738
ACD	16-67659046-C-A	ACD	16-67659240-G-A	6.37513e-26	6.66118e-26	0.0190621
ACD	16-67659240-G-A	ACD	16-67659046-C-A	9.50621e-14	9.92299e-14	0.0186349
MTSS1L	16-70664115-G-A	ACD	16-67659240-G-A	2.91237e-09	3.02671e-09	0.0167233
ACD	16-67659240-G-A	MTSS1L	16-70664115-G-A	9.50621e-14	9.86496e-14	0.0160878
RTEL1	20-63690206-G-A	RTEL1	20-63695658-C-T	2.9419e-11	3.03724e-11	0.0138511
RTEL1	20-63695658-C-T	RTEL1	20-63690206-G-A	1.73698e-14	1.79138e-14	0.0133939
ACD	16-67659017-C-T	ACD	16-67660036-C-T	4.39075e-10	4.48893e-10	0.00960435
ACD	16-67660036-C-T	ACD	16-67659017-C-T	6.40101e-34	6.54329e-34	0.00954726
RTEL1	20-63695658-C-T	RTEL1	20-63693211-C-T	1.73698e-14	1.77358e-14	0.00905679
RTEL1	20-63695658-C-T	RTEL1	20-63693160-C-T	1.73698e-14	1.77257e-14	0.00880909
RTEL1	20-63695658-C-T	RTEL1	20-63685567-AGCAGGGCTGGGGGCCTTACAGTCCTATAAGGTAGGGGCCACCTCCAGGAGGCAGGTGGAGGGCAGCCCTTGTTCCCCG-A	1.73698e-14	1.77217e-14	0.00871144
RTEL1	20-63693211-C-T	RTEL1	20-63695658-C-T	8.54596e-21	8.71642e-21	0.00857721
RTEL1	20-63693160-C-T	RTEL1	20-63695658-C-T	2.88292e-25	2.93919e-25	0.00839467
RTEL1	20-63685567-AGCAGGGCTGGGGGCCTTACAGTCCTATAAGGTAGGGGCCACCTCCAGGAGGCAGGTGGAGGGCAGCCCTTGTTCCCCG-A	RTEL1	20-63695658-C-T	1.97964e-14	2.01826e-14	0.00838979
ACD	16-67658737-G-A	ACD	16-67659234-T-C	1.28533e-09	1.30875e-09	0.00784111
RTEL1	20-63695658-C-T	RTEL1	20-63693247-C-T	1.73698e-14	1.76615e-14	0.00723424
ACD	16-67659234-T-C	ACD	16-67658737-G-A	1.22321e-55	1.2436e-55	0.00718134
RTEL1	20-63695658-C-T	RTEL1	20-63693226-C-T	1.73698e-14	1.76471e-14	0.00687859
RTEL1	20-63690206-G-A	RTEL1	20-63689764-G-T	2.9419e-11	2.98847e-11	0.00682144
POT1	7-124859024-C-T	POT1	7-124842843-T-C	2.30059e-09	2.33691e-09	0.00680353
RTEL1	20-63693247-C-T	RTEL1	20-63695658-C-T	4.58267e-19	4.65341e-19	0.00665241
ACD	16-67659240-G-A	ACD	16-67659017-C-T	9.50621e-14	9.65292e-14	0.00665121
RTEL1	20-63693226-C-T	RTEL1	20-63695658-C-T	6.63605e-09	6.73636e-09	0.0065156
RTEL1	20-63689764-G-T	RTEL1	20-63690206-G-A	1.20403e-13	1.22223e-13	0.00651227
RTEL1	20-63667512-G-A	RTEL1	20-63695658-C-T	2.22192e-13	2.25537e-13	0.00648934
ACD	16-67659017-C-T	ACD	16-67659240-G-A	4.39075e-10	4.45613e-10	0.00641914
ACD	16-67658737-G-A	CDH16	16-66912352-C-T	1.28533e-09	1.30442e-09	0.00640284
RTEL1	20-63695658-C-T	RTEL1	20-63667512-G-A	1.73698e-14	1.76203e-14	0.00622047
POT1	7-124842843-T-C	POT1	7-124859024-C-T	1.73101e-25	1.75563e-25	0.00613464
CDH16	16-66912352-C-T	ACD	16-67658737-G-A	4.21675e-15	4.27616e-15	0.006076
RTEL1	20-63695658-C-T	RTEL1	20-63695443-C-T	1.73698e-14	1.76009e-14	0.005741
RTEL1	20-63695443-C-T	RTEL1	20-63695658-C-T	3.42264e-09	3.46749e-09	0.00565372
RTEL1	20-63692865-C-G	RTEL1	20-63695658-C-T	1.79693e-10	1.81995e-10	0.00552845
RTEL1	20-63695658-C-T	RTEL1	20-63692865-C-G	1.73698e-14	1.75574e-14	0.00466666
RTEL1	20-63689764-G-T	RTEL1	20-63693211-C-T	1.20403e-13	1.2159e-13	0.00425922
POT1	7-124858989-C-T	POT1	7-124859024-C-T	1.16874e-98	1.17902e-98	0.00380233
RTEL1	20-63693211-C-T	RTEL1	20-63689764-G-T	8.54596e-21	8.62092e-21	0.00379259
POT1	7-124859024-C-T	POT1	7-124858989-C-T	2.30059e-09	2.32052e-09	0.00374599
RTEL1	20-63689764-G-T	RTEL1	20-63685567-AGCAGGGCTGGGGGCCTTACAGTCCTATAAGGTAGGGGCCACCTCCAGGAGGCAGGTGGAGGGCAGCCCTTGTTCCCCG-A	1.20403e-13	1.21439e-13	0.00371732
RTEL1	20-63685567-AGCAGGGCTGGGGGCCTTACAGTCCTATAAGGTAGGGGCCACCTCCAGGAGGCAGGTGGAGGGCAGCCCTTGTTCCCCG-A	RTEL1	20-63689764-G-T	1.97964e-14	1.99623e-14	0.00362283
RTEL1	20-63689764-G-T	RTEL1	20-63693226-C-T	1.20403e-13	1.2139e-13	0.00354242
MTSS1L	16-70664115-G-A	ACD	16-67658737-G-A	2.91237e-09	2.93556e-09	0.00344347
ACD	16-67658737-G-A	MTSS1L	16-70664115-G-A	1.28533e-09	1.29557e-09	0.00344316
RTEL1	20-63689764-G-T	RTEL1	20-63693160-C-T	1.20403e-13	1.21344e-13	0.00338102
ACD	16-67658737-G-A	ACD	16-67659046-C-A	1.28533e-09	1.2953e-09	0.00335294
RTEL1	20-63693226-C-T	RTEL1	20-63689764-G-T	6.63605e-09	6.68636e-09	0.00328052
ACD	16-67659046-C-A	ACD	16-67658737-G-A	6.37513e-26	6.42234e-26	0.00320365
RTEL1	20-63689764-G-T	RTEL1	20-63693247-C-T	1.20403e-13	1.21263e-13	0.00308911
RTEL1	20-63693160-C-T	RTEL1	20-63689764-G-T	2.88292e-25	2.9028e-25	0.00298395
RTEL1	20-63667512-G-A	RTEL1	20-63689764-G-T	2.22192e-13	2.23676e-13	0.00289074
RTEL1	20-63689764-G-T	RTEL1	20-63667512-G-A	1.20403e-13	1.21183e-13	0.00280184
RTEL1	20-63692865-C-G	RTEL1	20-63689764-G-T	1.79693e-10	1.80841e-10	0.00276648
RTEL1	20-63695658-C-T	RTEL1	20-63690080-C-G	1.73698e-14	1.74782e-14	0.00270391
RTEL1	20-63695443-C-T	RTEL1	20-63689764-G-T	3.42264e-09	3.44325e-09	0.0026076
RTEL1	20-63689764-G-T	RTEL1	20-63695443-C-T	1.20403e-13	1.21113e-13	0.00255019
RTEL1	20-63690080-C-G	RTEL1	20-63695658-C-T	1.67753e-09	1.68732e-09	0.00252747
RTEL1	20-63689764-G-T	RTEL1	20-63692865-C-G	1.20403e-13	1.21061e-13	0.00236468
RTEL1	20-63693247-C-T	RTEL1	20-63689764-G-T	4.58267e-19	4.60683e-19	0.00228333
HBB	11-5226988-C-T	HBB	11-5226972-C-T	4.34953e-21	4.36474e-21	0.00151557
HBB	11-5226972-C-T	HBB	11-5226988-C-T	5.1046e-09	5.12146e-09	0.00143221
POT1	7-124859024-C-T	POT1	7-124824014-TTA-T	2.30059e-09	2.30799e-09	0.00139487
RTEL1	20-63689764-G-T	RTEL1	20-63690080-C-G	1.20403e-13	1.20773e-13	0.00132936
POT1	7-124824014-TTA-T	POT1	7-124859024-C-T	2.62098e-28	2.62857e-28	0.00125652
RTEL1	20-63690080-C-G	RTEL1	20-63689764-G-T	1.67753e-09	1.68235e-09	0.00124602
ACD	16-67658737-G-A	ACD	16-67659017-C-T	1.28533e-09	1.28856e-09	0.0010875
POT1	7-124842898-G-GA	POT1	7-124859024-C-T	5.15648e-16	5.16883e-16	0.00103914
ACD	16-67659017-C-T	ACD	16-67658737-G-A	4.39075e-10	4.40102e-10	0.00101494
POT1	7-124859024-C-T	POT1	7-124842898-G-GA	2.30059e-09	2.30573e-09	0.000968565
POT1	7-124841179-C-T	POT1	7-124859024-C-T	8.25796e-28	8.27331e-28	0.000806863
HBB	11-5226989-G-A	HBB	11-5226972-C-T	3.86707e-15	3.87343e-15	0.000713282
POT1	7-124859024-C-T	POT1	7-124842883-G-A	2.30059e-09	2.30428e-09	0.00069556
HBB	11-5226972-C-T	HBB	11-5226989-G-A	5.1046e-09	5.11241e-09	0.000663518
POT1	7-124842883-G-A	POT1	7-124859024-C-T	1.01637e-10	1.01791e-10	0.000658087
POT1	7-124859024-C-T	POT1	7-124841179-C-T	2.30059e-09	2.30404e-09	0.000651467
RALYL	8-84862338-A-G	TERF1	8-73022228-T-G	4.82454e-11	4.81462e-11	-0.000894064
TERF1	8-73022297-CA-C	TERF1	8-73022228-T-G	2.74948e-10	2.74328e-10	-0.000980626
TERF1	8-73022228-T-G	RALYL	8-84862338-A-G	4.1675e-09	4.158e-09	-0.00099085
TERF1	8-73022228-T-G	TERF1	8-73022297-CA-C	4.1675e-09	4.15675e-09	-0.00112145
RALYL	8-84862338-A-G	TERF1	8-73022297-CA-C	4.82454e-11	4.81056e-11	-0.00126045
DCLRE1B	1-113905662-CTCT-C	DCLRE1B	1-113911302-T-A	6.043e-09	6.02548e-09	-0.00126109
TERF1	8-73022297-CA-C	RALYL	8-84862338-A-G	2.74948e-10	2.74111e-10	-0.00132424
SAMHD1	20-36898508-G-T	SAMHD1	20-36951642-A-T	3.50114e-10	3.49031e-10	-0.00134634
SAMHD1	20-36951642-A-T	SAMHD1	20-36898508-G-T	9.83295e-09	9.80101e-09	-0.00141314
DCLRE1B	1-113911302-T-A	DCLRE1B	1-113905662-CTCT-C	9.11367e-09	9.08318e-09	-0.00145542
RTEL1	20-63690080-C-G	RTEL1	20-63667512-G-A	1.67753e-09	1.67105e-09	-0.00168188
RTEL1	20-63693226-C-T	RTEL1	20-63690080-C-G	6.63605e-09	6.60981e-09	-0.00172018
RTEL1	20-63695443-C-T	RTEL1	20-63690080-C-G	3.42264e-09	3.40897e-09	-0.00173812
RTEL1	20-63690080-C-G	RTEL1	20-63695443-C-T	1.67753e-09	1.67079e-09	-0.00174841
RTEL1	20-63690080-C-G	RTEL1	20-63693226-C-T	1.67753e-09	1.67037e-09	-0.00185656
RTEL1	20-63690080-C-G	RTEL1	20-63692865-C-G	1.67753e-09	1.67028e-09	-0.00188011
PARN	16-14447001-CCT-C	MYH11	16-15719242-G-A	1.60598e-11	1.59883e-11	-0.00193872
RTEL1	20-63667512-G-A	RTEL1	20-63690080-C-G	2.22192e-13	2.21186e-13	-0.00197163
TERF1	8-73024811-GTTTTC-G	TERF1	8-73022228-T-G	2.47796e-14	2.46664e-14	-0.00198826
PARN	16-14447001-CCT-C	PARN	16-14617596-G-A	1.60598e-11	1.5986e-11	-0.00200005
RTEL1	20-63692865-C-G	RTEL1	20-63690080-C-G	1.79693e-10	1.78855e-10	-0.00203003
RALYL	8-84862338-A-G	TERF1	8-73024811-GTTTTC-G	4.82454e-11	4.80142e-11	-0.00208664
TERF1	8-73022228-T-G	TERF1	8-73024811-GTTTTC-G	4.1675e-09	4.1473e-09	-0.00211011
MYH11	16-15719242-G-A	PARN	16-14447001-CCT-C	2.14077e-09	2.13025e-09	-0.0021381
RTEL1	20-63695443-C-T	RTEL1	20-63692865-C-G	3.42264e-09	3.40462e-09	-0.00229283
TERF1	8-73024811-GTTTTC-G	RALYL	8-84862338-A-G	2.47796e-14	2.46485e-14	-0.00230432
RTEL1	20-63693226-C-T	RTEL1	20-63695443-C-T	6.63605e-09	6.59966e-09	-0.00238813
TERF1	8-73022297-CA-C	TERF1	8-73024811-GTTTTC-G	2.74948e-10	2.73431e-10	-0.00240328
TERF1	8-73024811-GTTTTC-G	TERF1	8-73022297-CA-C	2.47796e-14	2.46412e-14	-0.0024323
PARN	16-14617596-G-A	PARN	16-14447001-CCT-C	4.41767e-10	4.39263e-10	-0.00246797
RTEL1	20-63685567-AGCAGGGCTGGGGGCCTTACAGTCCTATAAGGTAGGGGCCACCTCCAGGAGGCAGGTGGAGGGCAGCCCTTGTTCCCCG-A	RTEL1	20-63690080-C-G	1.97964e-14	1.96814e-14	-0.00253091
SAMHD1	20-36898508-G-T	SAMHD1	20-36916769-G-A	3.50114e-10	3.48066e-10	-0.00254861
TERF1	8-73039209-G-C	TERF1	8-73022228-T-G	1.67508e-19	1.66521e-19	-0.00256753
RTEL1	20-63690080-C-G	RTEL1	20-63685567-AGCAGGGCTGGGGGCCTTACAGTCCTATAAGGTAGGGGCCACCTCCAGGAGGCAGGTGGAGGGCAGCCCTTGTTCCCCG-A	1.67753e-09	1.66753e-09	-0.00259685
TERT	5-1255344-G-A	TERT	5-1294378-C-T	4.74334e-12	4.71504e-12	-0.00259866
SAMHD1	20-36951642-A-T	SAMHD1	20-36916769-G-A	9.83295e-09	9.77421e-09	-0.00260241
TERF1	8-73022228-T-G	TERF1	8-73039209-G-C	4.1675e-09	4.14241e-09	-0.00262326
RALYL	8-84862338-A-G	TERF1	8-73039209-G-C	4.82454e-11	4.7951e-11	-0.00265839
SAMHD1	20-36916769-G-A	SAMHD1	20-36951642-A-T	3.03037e-13	3.01181e-13	-0.00266856
TERF1	8-73039209-G-C	RALYL	8-84862338-A-G	1.67508e-19	1.6648e-19	-0.00267291
RTEL1	20-63692865-C-G	RTEL1	20-63695443-C-T	1.79693e-10	1.78589e-10	-0.00267629
TERF1	8-73039209-G-C	TERF1	8-73022297-CA-C	1.67508e-19	1.66475e-19	-0.00268807
SAMHD1	20-36898508-G-T	SAMHD1	20-36905431-A-G	3.50114e-10	3.47915e-10	-0.00273663
TERF1	8-73022297-CA-C	TERF1	8-73039209-G-C	2.74948e-10	2.73206e-10	-0.00276017
SAMHD1	20-36916769-G-A	SAMHD1	20-36898508-G-T	3.03037e-13	3.01109e-13	-0.00277254
RTEL1	20-63693226-C-T	RTEL1	20-63692865-C-G	6.63605e-09	6.59304e-09	-0.00282395
RTEL1	20-63695443-C-T	RTEL1	20-63667512-G-A	3.42264e-09	3.4003e-09	-0.00284407
TERT	5-1294378-C-T	TERT	5-1255344-G-A	7.98339e-15	7.93048e-15	-0.00288822
SAMHD1	20-36905431-A-G	SAMHD1	20-36898508-G-T	2.47371e-14	2.45717e-14	-0.00291389
POT1	7-124842898-G-GA	POT1	7-124842883-G-A	5.15648e-16	5.12167e-16	-0.00294187
RTEL1	20-63695443-C-T	RTEL1	20-63693226-C-T	3.42264e-09	3.39918e-09	-0.00298695
RTEL1	20-63667512-G-A	RTEL1	20-63695443-C-T	2.22192e-13	2.20655e-13	-0.00301499
RTEL1	20-63690080-C-G	RTEL1	20-63690206-G-A	1.67753e-09	1.66567e-09	-0.00307996
RTEL1	20-63692865-C-G	RTEL1	20-63693226-C-T	1.79693e-10	1.78419e-10	-0.00308843
RTEL1	20-63693247-C-T	RTEL1	20-63690080-C-G	4.58267e-19	4.55003e-19	-0.00310437
POT1	7-124842883-G-A	POT1	7-124842898-G-GA	1.01637e-10	1.0091e-10	-0.00311578
TERF1	8-73026944-C-T	TERF1	8-73022228-T-G	6.61573e-21	6.56816e-21	-0.00313401
TINF2	14-24240687-G-A	TINF2	14-24241308-G-A	6.38308e-11	6.33701e-11	-0.00314587
TERT	5-1294589-G-A	TERT	5-1255344-G-A	1.62717e-09	1.61529e-09	-0.003183
TINF2	14-24241308-G-A	TINF2	14-24240687-G-A	4.00212e-15	3.97264e-15	-0.00321036
TERF1	8-73022228-T-G	TERF1	8-73026944-C-T	4.1675e-09	4.13681e-09	-0.00321056
RTEL1	20-63667512-G-A	RTEL1	20-63692865-C-G	2.22192e-13	2.20549e-13	-0.00322276
RTEL1	20-63690206-G-A	RTEL1	20-63690080-C-G	2.9419e-11	2.92005e-11	-0.00323817
RTEL1	20-63692865-C-G	RTEL1	20-63667512-G-A	1.79693e-10	1.78347e-10	-0.00326499
TERT	5-1255344-G-A	TERT	5-1294589-G-A	4.74334e-12	4.70727e-12	-0.00331525
SAMHD1	20-36951642-A-T	SAMHD1	20-36905431-A-G	9.83295e-09	9.7579e-09	-0.00332759
TERF1	8-73026944-C-T	RALYL	8-84862338-A-G	6.61573e-21	6.56489e-21	-0.00335041
RTEL1	20-63690080-C-G	RTEL1	20-63693247-C-T	1.67753e-09	1.66462e-09	-0.00335516
TERF1	8-73026944-C-T	TERF1	8-73022297-CA-C	6.61573e-21	6.56475e-21	-0.00335946
RTEL1	20-63693247-C-T	RTEL1	20-63692865-C-G	4.58267e-19	4.54724e-19	-0.00337114
TERF1	8-73022297-CA-C	TERF1	8-73026944-C-T	2.74948e-10	2.72798e-10	-0.00341009
RALYL	8-84862338-A-G	TERF1	8-73026944-C-T	4.82454e-11	4.7867e-11	-0.0034195
SAMHD1	20-36905431-A-G	SAMHD1	20-36951642-A-T	2.47371e-14	2.45418e-14	-0.00344312
RTEL1	20-63690080-C-G	RTEL1	20-63693211-C-T	1.67753e-09	1.66407e-09	-0.00349856
RTEL1	20-63695443-C-T	RTEL1	20-63685567-AGCAGGGCTGGGGGCCTTACAGTCCTATAAGGTAGGGGCCACCTCCAGGAGGCAGGTGGAGGGCAGCCCTTGTTCCCCG-A	3.42264e-09	3.39511e-09	-0.00350786
RTEL1	20-63693211-C-T	RTEL1	20-63690080-C-G	8.54596e-21	8.47552e-21	-0.00359474
RTEL1	20-63693226-C-T	RTEL1	20-63667512-G-A	6.63605e-09	6.58125e-09	-0.00360109
RTEL1	20-63685567-AGCAGGGCTGGGGGCCTTACAGTCCTATAAGGTAGGGGCCACCTCCAGGAGGCAGGTGGAGGGCAGCCCTTGTTCCCCG-A	RTEL1	20-63695443-C-T	1.97964e-14	1.9632e-14	-0.00362156
RTEL1	20-63685567-AGCAGGGCTGGGGGCCTTACAGTCCTATAAGGTAGGGGCCACCTCCAGGAGGCAGGTGGAGGGCAGCCCTTGTTCCCCG-A	RTEL1	20-63692865-C-G	1.97964e-14	1.96264e-14	-0.0037454
RTEL1	20-63690080-C-G	RTEL1	20-63693160-C-T	1.67753e-09	1.66302e-09	-0.00377262
RTEL1	20-63693160-C-T	RTEL1	20-63690080-C-G	2.88292e-25	2.85775e-25	-0.00380913
RTEL1	20-63692865-C-G	RTEL1	20-63685567-AGCAGGGCTGGGGGCCTTACAGTCCTATAAGGTAGGGGCCACCTCCAGGAGGCAGGTGGAGGGCAGCCCTTGTTCCCCG-A	1.79693e-10	1.78103e-10	-0.0038589
TERT	5-1294589-G-A	TERT	5-1294378-C-T	1.62717e-09	1.61268e-09	-0.00388534
RTEL1	20-63667512-G-A	RTEL1	20-63693226-C-T	2.22192e-13	2.20116e-13	-0.00407666
RTEL1	20-63693247-C-T	RTEL1	20-63667512-G-A	4.58267e-19	4.53975e-19	-0.00408654
RTEL1	20-63692865-C-G	RTEL1	20-63693247-C-T	1.79693e-10	1.78003e-10	-0.00410335
TERT	5-1294378-C-T	TERT	5-1294589-G-A	7.98339e-15	7.90723e-15	-0.00416311
RTEL1	20-63685567-AGCAGGGCTGGGGGCCTTACAGTCCTATAAGGTAGGGGCCACCTCCAGGAGGCAGGTGGAGGGCAGCCCTTGTTCCCCG-A	RTEL1	20-63693226-C-T	1.97964e-14	1.96054e-14	-0.00421011
RTEL1	20-63693247-C-T	RTEL1	20-63695443-C-T	4.58267e-19	4.53786e-19	-0.00426745
RTEL1	20-63693226-C-T	RTEL1	20-63685567-AGCAGGGCTGGGGGCCTTACAGTCCTATAAGGTAGGGGCCACCTCCAGGAGGCAGGTGGAGGGCAGCCCTTGTTCCCCG-A	6.63605e-09	6.57029e-09	-0.00432477
RTEL1	20-63693226-C-T	RTEL1	20-63693247-C-T	6.63605e-09	6.56985e-09	-0.00435376
TERF1	8-73020707-C-T	TERF1	8-73022228-T-G	1.61829e-33	1.60212e-33	-0.00436065
POT1	7-124824014-TTA-T	POT1	7-124842883-G-A	2.62098e-28	2.59393e-28	-0.00450386
RTEL1	20-63693247-C-T	RTEL1	20-63693226-C-T	4.58267e-19	4.53507e-19	-0.0045352
RTEL1	20-63695443-C-T	RTEL1	20-63693247-C-T	3.42264e-09	3.38577e-09	-0.00470467
TERF1	8-73022228-T-G	TERF1	8-73020707-C-T	4.1675e-09	4.12223e-09	-0.00474408
ACD	16-67659017-C-T	MTSS1L	16-70664115-G-A	4.39075e-10	4.34295e-10	-0.00475351
POT1	7-124841179-C-T	POT1	7-124842883-G-A	8.25796e-28	8.16788e-28	-0.00476315
RTEL1	20-63693226-C-T	RTEL1	20-63693211-C-T	6.63605e-09	6.56337e-09	-0.00478272
RTEL1	20-63690206-G-A	RTEL1	20-63692865-C-G	2.9419e-11	2.90957e-11	-0.00479969
RTEL1	20-63693211-C-T	RTEL1	20-63692865-C-G	8.54596e-21	8.4511e-21	-0.00484766
RTEL1	20-63695443-C-T	RTEL1	20-63690206-G-A	3.42264e-09	3.38454e-09	-0.00486215
TERF1	8-73020707-C-T	RALYL	8-84862338-A-G	1.61829e-33	1.60022e-33	-0.00487699
POT1	7-124842883-G-A	POT1	7-124824014-TTA-T	1.01637e-10	1.00499e-10	-0.00489157
SAMHD1	20-36898508-G-T	SAMHD1	20-36930783-A-T	3.50114e-10	3.46191e-10	-0.00489483
RTEL1	20-63693211-C-T	RTEL1	20-63695443-C-T	8.54596e-21	8.44945e-21	-0.00493218
MTSS1L	16-70664115-G-A	ACD	16-67659017-C-T	2.91237e-09	2.87935e-09	-0.00495199
RTEL1	20-63695443-C-T	RTEL1	20-63693211-C-T	3.42264e-09	3.38383e-09	-0.00495256
RTEL1	20-63693211-C-T	RTEL1	20-63693226-C-T	8.54596e-21	8.44904e-21	-0.00495344
TERF1	8-73020707-C-T	TERF1	8-73022297-CA-C	1.61829e-33	1.59988e-33	-0.00496755
RTEL1	20-63692865-C-G	RTEL1	20-63693211-C-T	1.79693e-10	1.77648e-10	-0.00497002
RTEL1	20-63690206-G-A	RTEL1	20-63695443-C-T	2.9419e-11	2.9084e-11	-0.00497405
RTEL1	20-63685567-AGCAGGGCTGGGGGCCTTACAGTCCTATAAGGTAGGGGCCACCTCCAGGAGGCAGGTGGAGGGCAGCCCTTGTTCCCCG-A	RTEL1	20-63667512-G-A	1.97964e-14	1.95701e-14	-0.00499279
RTEL1	20-63693160-C-T	RTEL1	20-63695443-C-T	2.88292e-25	2.84978e-25	-0.00502174
POT1	7-124842883-G-A	POT1	7-124841179-C-T	1.01637e-10	1.00459e-10	-0.00506107
RTEL1	20-63693226-C-T	RTEL1	20-63690206-G-A	6.63605e-09	6.55882e-09	-0.00508396
RTEL1	20-63693160-C-T	RTEL1	20-63692865-C-G	2.88292e-25	2.84908e-25	-0.00512766
RALYL	8-84862338-A-G	TERF1	8-73020707-C-T	4.82454e-11	4.76762e-11	-0.00515488
RTEL1	20-63692865-C-G	RTEL1	20-63690206-G-A	1.79693e-10	1.77563e-10	-0.00517875
TERF1	8-73022297-CA-C	TERF1	8-73020707-C-T	2.74948e-10	2.71687e-10	-0.00518139
SAMHD1	20-36930783-A-T	SAMHD1	20-36898508-G-T	8.85012e-22	8.74374e-22	-0.00525221
TERF1	8-73024811-GTTTTC-G	TERF1	8-73039209-G-C	2.47796e-14	2.44816e-14	-0.00525556
RTEL1	20-63667512-G-A	RTEL1	20-63685567-AGCAGGGCTGGGGGCCTTACAGTCCTATAAGGTAGGGGCCACCTCCAGGAGGCAGGTGGAGGGCAGCCCTTGTTCCCCG-A	2.22192e-13	2.19516e-13	-0.00526273
RTEL1	20-63667512-G-A	RTEL1	20-63693247-C-T	2.22192e-13	2.1947e-13	-0.00535226
RTEL1	20-63695443-C-T	RTEL1	20-63693160-C-T	3.42264e-09	3.38057e-09	-0.00537188
TERF1	8-73039209-G-C	TERF1	8-73024811-GTTTTC-G	1.67508e-19	1.65435e-19	-0.00540864
RTEL1	20-63692865-C-G	RTEL1	20-63693160-C-T	1.79693e-10	1.77462e-10	-0.00542442
RTEL1	20-63693211-C-T	RTEL1	20-63667512-G-A	8.54596e-21	8.43759e-21	-0.00554235
TERT	5-1255344-G-A	TERT	5-1294764-G-A	4.74334e-12	4.68139e-12	-0.00570996
SAMHD1	20-36930783-A-T	SAMHD1	20-36951642-A-T	8.85012e-22	8.7307e-22	-0.00590029
SAMHD1	20-36905431-A-G	SAMHD1	20-36916769-G-A	2.47371e-14	2.44026e-14	-0.00591248
RTEL1	20-63667512-G-A	RTEL1	20-63693211-C-T	2.22192e-13	2.19172e-13	-0.00594307
SAMHD1	20-36916769-G-A	SAMHD1	20-36905431-A-G	3.03037e-13	2.98898e-13	-0.00597209
RTEL1	20-63685567-AGCAGGGCTGGGGGCCTTACAGTCCTATAAGGTAGGGGCCACCTCCAGGAGGCAGGTGGAGGGCAGCCCTTGTTCCCCG-A	RTEL1	20-63693247-C-T	1.97964e-14	1.95237e-14	-0.00602538
SAMHD1	20-36951642-A-T	SAMHD1	20-36930783-A-T	9.83295e-09	9.69686e-09	-0.00605295
HBB	11-5226988-C-T	HBB	11-5226989-G-A	4.34953e-21	4.28856e-21	-0.00613106
HBB	11-5226989-G-A	HBB	11-5226988-C-T	3.86707e-15	3.81249e-15	-0.00617336
RTEL1	20-63693247-C-T	RTEL1	20-63685567-AGCAGGGCTGGGGGCCTTACAGTCCTATAAGGTAGGGGCCACCTCCAGGAGGCAGGTGGAGGGCAGCCCTTGTTCCCCG-A	4.58267e-19	4.51744e-19	-0.00622608
RTEL1	20-63693226-C-T	RTEL1	20-63693160-C-T	6.63605e-09	6.54142e-09	-0.00623772
RTEL1	20-63690206-G-A	RTEL1	20-63667512-G-A	2.9419e-11	2.89887e-11	-0.00639883
RTEL1	20-63693160-C-T	RTEL1	20-63693226-C-T	2.88292e-25	2.84057e-25	-0.00642783
RTEL1	20-63667512-G-A	RTEL1	20-63690206-G-A	2.22192e-13	2.18882e-13	-0.00651752
TERF1	8-73046000-G-A	TERF1	8-73022228-T-G	2.65041e-55	2.61017e-55	-0.0066448
RTEL1	20-63693160-C-T	RTEL1	20-63667512-G-A	2.88292e-25	2.83889e-25	-0.00668415
RTEL1	20-63693247-C-T	RTEL1	20-63690206-G-A	4.58267e-19	4.51242e-19	-0.00670926
TERF1	8-73046000-G-A	TERF1	8-73022297-CA-C	2.65041e-55	2.60873e-55	-0.00688361
ACD	16-67659017-C-T	ACD	16-67659046-C-A	4.39075e-10	4.32094e-10	-0.00696013
ACD	16-67659046-C-A	ACD	16-67659017-C-T	6.37513e-26	6.27242e-26	-0.0070543
TERF1	8-73024811-GTTTTC-G	TERF1	8-73026944-C-T	2.47796e-14	2.43794e-14	-0.00707154
TERF1	8-73022297-CA-C	TERF1	8-73046000-G-A	2.74948e-10	2.70488e-10	-0.00710247
TERF1	8-73026944-C-T	TERF1	8-73024811-GTTTTC-G	6.61573e-21	6.50834e-21	-0.00710729
TERF1	8-73022228-T-G	TERF1	8-73046000-G-A	4.1675e-09	4.09903e-09	-0.00719446
DCLRE1B	1-113911302-T-A	DCLRE1B	1-113912120-A-T	9.11367e-09	8.96224e-09	-0.00727688
RTEL1	20-63685567-AGCAGGGCTGGGGGCCTTACAGTCCTATAAGGTAGGGGCCACCTCCAGGAGGCAGGTGGAGGGCAGCCCTTGTTCCCCG-A	RTEL1	20-63690206-G-A	1.97964e-14	1.94648e-14	-0.00733628
RTEL1	20-63685567-AGCAGGGCTGGGGGCCTTACAGTCCTATAAGGTAGGGGCCACCTCCAGGAGGCAGGTGGAGGGCAGCCCTTGTTCCCCG-A	RTEL1	20-63693211-C-T	1.97964e-14	1.94638e-14	-0.00735974
TERT	5-1294378-C-T	TERT	5-1294764-G-A	7.98339e-15	7.84762e-15	-0.00744965
TERF1	8-73046000-G-A	RALYL	8-84862338-A-G	2.65041e-55	2.60505e-55	-0.00749772
RTEL1	20-63667512-G-A	RTEL1	20-63693160-C-T	2.22192e-13	2.18343e-13	-0.00758924
RTEL1	20-63693247-C-T	RTEL1	20-63693211-C-T	4.58267e-19	4.50305e-19	-0.00761197
RTEL1	20-63690206-G-A	RTEL1	20-63693247-C-T	2.9419e-11	2.89046e-11	-0.00766089
RTEL1	20-63693211-C-T	RTEL1	20-63685567-AGCAGGGCTGGGGGCCTTACAGTCCTATAAGGTAGGGGCCACCTCCAGGAGGCAGGTGGAGGGCAGCCCTTGTTCCCCG-A	8.54596e-21	8.39635e-21	-0.00767024
RTEL1	20-63690206-G-A	RTEL1	20-63685567-AGCAGGGCTGGGGGCCTTACAGTCCTATAAGGTAGGGGCCACCTCCAGGAGGCAGGTGGAGGGCAGCCCTTGTTCCCCG-A	2.9419e-11	2.89012e-11	-0.00771193
POT1	7-124842898-G-GA	POT1	7-124841179-C-T	5.15648e-16	5.06552e-16	-0.00772905
RALYL	8-84862338-A-G	TERF1	8-73046000-G-A	4.82454e-11	4.73897e-11	-0.00777172
TERF1	8-73039209-G-C	TERF1	8-73026944-C-T	1.67508e-19	1.64439e-19	-0.00803019
RTEL1	20-63693211-C-T	RTEL1	20-63693247-C-T	8.54596e-21	8.38914e-21	-0.00804321
TERF1	8-73026944-C-T	TERF1	8-73039209-G-C	6.61573e-21	6.49312e-21	-0.00812402
POT1	7-124841179-C-T	POT1	7-124842898-G-GA	8.25796e-28	8.10304e-28	-0.00822485
RTEL1	20-63693211-C-T	RTEL1	20-63690206-G-A	8.54596e-21	8.38492e-21	-0.00826175
ACD	16-67659240-G-A	ACD	16-67658737-G-A	9.50621e-14	9.32353e-14	-0.00842695
ACD	16-67659017-C-T	CDH16	16-66912352-C-T	4.39075e-10	4.30619e-10	-0.00844547
RTEL1	20-63685567-AGCAGGGCTGGGGGCCTTACAGTCCTATAAGGTAGGGGCCACCTCCAGGAGGCAGGTGGAGGGCAGCCCTTGTTCCCCG-A	RTEL1	20-63693160-C-T	1.97964e-14	1.94149e-14	-0.0084514
RTEL1	20-63693160-C-T	RTEL1	20-63685567-AGCAGGGCTGGGGGCCTTACAGTCCTATAAGGTAGGGGCCACCTCCAGGAGGCAGGTGGAGGGCAGCCCTTGTTCCCCG-A	2.88292e-25	2.82682e-25	-0.00853478
TERF1	8-73020707-C-T	TERF1	8-73024811-GTTTTC-G	1.61829e-33	1.58648e-33	-0.00862058
POT1	7-124842843-T-C	POT1	7-124842883-G-A	1.73101e-25	1.69641e-25	-0.00876827
CDH16	16-66912352-C-T	ACD	16-67659017-C-T	4.21675e-15	4.13225e-15	-0.00879119
ACD	16-67658737-G-A	ACD	16-67659240-G-A	1.28533e-09	1.25955e-09	-0.00880069
POT1	7-124842883-G-A	POT1	7-124842843-T-C	1.01637e-10	9.95663e-11	-0.00893897
RTEL1	20-63693247-C-T	RTEL1	20-63693160-C-T	4.58267e-19	4.4879e-19	-0.00907541
POT1	7-124824014-TTA-T	POT1	7-124842898-G-GA	2.62098e-28	2.56635e-28	-0.00914619
RTEL1	20-63693160-C-T	RTEL1	20-63693247-C-T	2.88292e-25	2.82222e-25	-0.00924152
TERF1	8-73024811-GTTTTC-G	TERF1	8-73020707-C-T	2.47796e-14	2.42576e-14	-0.00924701
RTEL1	20-63693160-C-T	RTEL1	20-63690206-G-A	2.88292e-25	2.81983e-25	-0.00960938
RTEL1	20-63693160-C-T	RTEL1	20-63693211-C-T	2.88292e-25	2.81827e-25	-0.00984948
RTEL1	20-63693211-C-T	RTEL1	20-63693160-C-T	8.54596e-21	8.35135e-21	-0.010004
RTEL1	20-63690206-G-A	RTEL1	20-63693160-C-T	2.9419e-11	2.87307e-11	-0.0102817
TERT	5-1294589-G-A	TERT	5-1294764-G-A	1.62717e-09	1.5889e-09	-0.010338
SAMHD1	20-36898508-G-T	SOGA1	20-36810011-C-T	3.50114e-10	3.41829e-10	-0.010401
SOGA1	20-36810011-C-T	SAMHD1	20-36898508-G-T	5.04143e-39	4.9213e-39	-0.0104739
POT1	7-124842898-G-GA	POT1	7-124824014-TTA-T	5.15648e-16	5.03346e-16	-0.0104871
SAMHD1	20-36930783-A-T	SAMHD1	20-36916769-G-A	8.85012e-22	8.63868e-22	-0.0105017
SAMHD1	20-36916769-G-A	SAMHD1	20-36930783-A-T	3.03037e-13	2.95624e-13	-0.0107556
TERF1	8-73020707-C-T	TERF1	8-73039209-G-C	1.61829e-33	1.57843e-33	-0.0108311
TERF1	8-73039209-G-C	TERF1	8-73020707-C-T	1.67508e-19	1.6334e-19	-0.0109445
DCLRE1B	1-113905662-CTCT-C	DCLRE1B	1-113912120-A-T	6.043e-09	5.88489e-09	-0.0115142
SAMHD1	20-36898455-C-G	SAMHD1	20-36898508-G-T	8.73275e-46	8.50328e-46	-0.0115642
SAMHD1	20-36898508-G-T	SAMHD1	20-36898455-C-G	3.50114e-10	3.40624e-10	-0.0119347
SAMHD1	20-36898508-G-T	SAMHD1	20-36893060-C-T	3.50114e-10	3.40532e-10	-0.0120523
SAMHD1	20-36893060-C-T	SAMHD1	20-36898508-G-T	1.01877e-55	9.89886e-56	-0.012491
SOGA1	20-36810011-C-T	SAMHD1	20-36951642-A-T	5.04143e-39	4.89579e-39	-0.0127312
SAMHD1	20-36893060-C-T	SAMHD1	20-36951642-A-T	1.01877e-55	9.88759e-56	-0.0129859
SAMHD1	20-36951642-A-T	SOGA1	20-36810011-C-T	9.83295e-09	9.54278e-09	-0.0130091
SAMHD1	20-36930783-A-T	SAMHD1	20-36905431-A-G	8.85012e-22	8.5876e-22	-0.0130773
SAMHD1	20-36951642-A-T	SAMHD1	20-36893060-C-T	9.83295e-09	9.53476e-09	-0.0133739
TERF1	8-73046000-G-A	TERF1	8-73024811-GTTTTC-G	2.65041e-55	2.5671e-55	-0.0138707
SAMHD1	20-36905431-A-G	SAMHD1	20-36930783-A-T	2.47371e-14	2.39517e-14	-0.0140125
SAMHD1	20-36898455-C-G	SAMHD1	20-36951642-A-T	8.73275e-46	8.45246e-46	-0.0141678
TERF1	8-73020707-C-T	TERF1	8-73026944-C-T	1.61829e-33	1.56606e-33	-0.0142467
POT1	7-124824014-TTA-T	POT1	7-124841179-C-T	2.62098e-28	2.5363e-28	-0.014263
RTEL1	20-63695658-C-T	RTEL1	20-63689764-G-T	1.73698e-14	1.68041e-14	-0.0143796
RTEL1	20-63689764-G-T	RTEL1	20-63695658-C-T	1.20403e-13	1.16479e-13	-0.0143925
TERF1	8-73024811-GTTTTC-G	TERF1	8-73046000-G-A	2.47796e-14	2.39634e-14	-0.0145467
SAMHD1	20-36951642-A-T	SAMHD1	20-36898455-C-G	9.83295e-09	9.50755e-09	-0.0146152
TERF1	8-73026944-C-T	TERF1	8-73020707-C-T	6.61573e-21	6.39454e-21	-0.0147681
ACD	16-67660036-C-T	ACD	16-67658737-G-A	6.40101e-34	6.18478e-34	-0.0149241
ACD	16-67658737-G-A	ACD	16-67660036-C-T	1.28533e-09	1.23956e-09	-0.0157494
POT1	7-124842843-T-C	POT1	7-124842898-G-GA	1.73101e-25	1.66887e-25	-0.0158781
POT1	7-124841179-C-T	POT1	7-124824014-TTA-T	8.25796e-28	7.95575e-28	-0.0161916
TERF1	8-73046000-G-A	TERF1	8-73039209-G-C	2.65041e-55	2.55248e-55	-0.0163507
TERF1	8-73039209-G-C	TERF1	8-73046000-G-A	1.67508e-19	1.61273e-19	-0.0164743
POT1	7-124842898-G-GA	POT1	7-124842843-T-C	5.15648e-16	4.96258e-16	-0.0166457
CTC1	17-8229438-AG-A	CTC1	17-8237439-GCTTT-G	4.12361e-11	3.96804e-11	-0.0167019
ACD	16-67659017-C-T	ACD	16-67659234-T-C	4.39075e-10	4.22255e-10	-0.0169638
ACD	16-67659234-T-C	ACD	16-67659017-C-T	1.22321e-55	1.17617e-55	-0.0170302
TERF1	8-73046129-G-A	TERF1	8-73022228-T-G	3.63357e-122	3.47104e-122	-0.019874
TERF1	8-73026944-C-T	TERF1	8-73046000-G-A	6.61573e-21	6.3013e-21	-0.0211472
TERF1	8-73046000-G-A	TERF1	8-73026944-C-T	2.65041e-55	2.52421e-55	-0.0211882
SOGA1	20-36810011-C-T	SAMHD1	20-36916769-G-A	5.04143e-39	4.79303e-39	-0.0219435
TERF1	8-73022228-T-G	TERF1	8-73046129-G-A	4.1675e-09	3.96011e-09	-0.022169
SAMHD1	20-36916769-G-A	SOGA1	20-36810011-C-T	3.03037e-13	2.87791e-13	-0.0224182
SAMHD1	20-36893060-C-T	SAMHD1	20-36916769-G-A	1.01877e-55	9.66357e-56	-0.0229388
POT1	7-124842843-T-C	POT1	7-124841179-C-T	1.73101e-25	1.63966e-25	-0.0235457
SAMHD1	20-36916769-G-A	SAMHD1	20-36893060-C-T	3.03037e-13	2.867e-13	-0.0240682
TERF1	8-73046129-G-A	RALYL	8-84862338-A-G	3.63357e-122	3.43547e-122	-0.0243477
SAMHD1	20-36898455-C-G	SAMHD1	20-36916769-G-A	8.73275e-46	8.25236e-46	-0.0245729
SAMHD1	20-36916769-G-A	SAMHD1	20-36898455-C-G	3.03037e-13	2.85979e-13	-0.0251613
RALYL	8-84862338-A-G	TERF1	8-73046129-G-A	4.82454e-11	4.55048e-11	-0.0253985
POT1	7-124841179-C-T	POT1	7-124842843-T-C	8.25796e-28	7.78789e-28	-0.0254526
ACD	16-67659046-C-A	CDH16	16-66912352-C-T	6.37513e-26	5.99879e-26	-0.026426
CDH16	16-66912352-C-T	ACD	16-67659046-C-A	4.21675e-15	3.967e-15	-0.0265151
TERF1	8-73046129-G-A	TERF1	8-73022297-CA-C	3.63357e-122	3.41636e-122	-0.0267709
TERF1	8-73022297-CA-C	TERF1	8-73046129-G-A	2.74948e-10	2.57164e-10	-0.0290403
TERF1	8-73020707-C-T	TERF1	8-73046000-G-A	1.61829e-33	1.51257e-33	-0.0293406
POT1	7-124824014-TTA-T	POT1	7-124842843-T-C	2.62098e-28	2.44844e-28	-0.0295741
SOGA1	20-36810011-C-T	SAMHD1	20-36905431-A-G	5.04143e-39	4.70732e-39	-0.0297799
TERF1	8-73046000-G-A	TERF1	8-73020707-C-T	2.65041e-55	2.47084e-55	-0.0304687
POT1	7-124858989-C-T	POT1	7-124842898-G-GA	1.16874e-98	1.08839e-98	-0.0309347
SAMHD1	20-36905431-A-G	SOGA1	20-36810011-C-T	2.47371e-14	2.30068e-14	-0.0314934
ACD	16-67659234-T-C	MTSS1L	16-70664115-G-A	1.22321e-55	1.13741e-55	-0.0315836
POT1	7-124842843-T-C	POT1	7-124824014-TTA-T	1.73101e-25	1.60851e-25	-0.0318759
MTSS1L	16-70664115-G-A	ACD	16-67659234-T-C	2.91237e-09	2.69943e-09	-0.0329741
POT1	7-124842898-G-GA	POT1	7-124858989-C-T	5.15648e-16	4.77944e-16	-0.0329765
SAMHD1	20-36898455-C-G	SAMHD1	20-36905431-A-G	8.73275e-46	8.08954e-46	-0.0332271
SAMHD1	20-36905431-A-G	SAMHD1	20-36898455-C-G	2.47371e-14	2.28031e-14	-0.0353559
POT1	7-124858989-C-T	POT1	7-124841179-C-T	1.16874e-98	1.0478e-98	-0.0474377
ACD	16-67659234-T-C	ACD	16-67659046-C-A	1.22321e-55	1.08857e-55	-0.0506447
SAMHD1	20-36893060-C-T	SAMHD1	20-36930783-A-T	1.01877e-55	9.06504e-56	-0.0507065
SAMHD1	20-36930783-A-T	SAMHD1	20-36893060-C-T	8.85012e-22	7.86884e-22	-0.0510386
ACD	16-67659046-C-A	ACD	16-67659234-T-C	6.37513e-26	5.65681e-26	-0.0519175
POT1	7-124841179-C-T	POT1	7-124858989-C-T	8.25796e-28	7.32448e-28	-0.0520956
TERF1	8-73046129-G-A	TERF1	8-73024811-GTTTTC-G	3.63357e-122	3.2174e-122	-0.0528291
SOGA1	20-36810011-C-T	SAMHD1	20-36930783-A-T	5.04143e-39	4.45214e-39	-0.0539852
SAMHD1	20-36930783-A-T	SOGA1	20-36810011-C-T	8.85012e-22	7.8112e-22	-0.0542313
TERF1	8-73024811-GTTTTC-G	TERF1	8-73046129-G-A	2.47796e-14	2.18425e-14	-0.0547923
TERF1	8-73046129-G-A	TERF1	8-73039209-G-C	3.63357e-122	3.18815e-122	-0.0567948
TERF1	8-73039209-G-C	TERF1	8-73046129-G-A	1.67508e-19	1.46743e-19	-0.0574783
ACD	16-67660036-C-T	ACD	16-67659240-G-A	6.40101e-34	5.59532e-34	-0.0584234
POT1	7-124824014-TTA-T	POT1	7-124858989-C-T	2.62098e-28	2.29056e-28	-0.0585204
ACD	16-67659234-T-C	CDH16	16-66912352-C-T	1.22321e-55	1.0685e-55	-0.0587247
ACD	16-67659240-G-A	ACD	16-67660036-C-T	9.50621e-14	8.2984e-14	-0.0590131
SAMHD1	20-36898455-C-G	SAMHD1	20-36930783-A-T	8.73275e-46	7.60719e-46	-0.0599266
CDH16	16-66912352-C-T	ACD	16-67659234-T-C	4.21675e-15	3.67035e-15	-0.0602702
SAMHD1	20-36930783-A-T	SAMHD1	20-36898455-C-G	8.85012e-22	7.69768e-22	-0.0605894
POT1	7-124858989-C-T	POT1	7-124824014-TTA-T	1.16874e-98	1.01596e-98	-0.060842
TERF1	8-73046129-G-A	TERF1	8-73026944-C-T	3.63357e-122	3.05785e-122	-0.0749183
TERF1	8-73026944-C-T	TERF1	8-73046129-G-A	6.61573e-21	5.52038e-21	-0.0786085
POT1	7-124858989-C-T	POT1	7-124842843-T-C	1.16874e-98	9.46794e-99	-0.0914627
POT1	7-124842843-T-C	POT1	7-124858989-C-T	1.73101e-25	1.39661e-25	-0.0932244
CDH16	16-66912352-C-T	ACD	16-67660036-C-T	4.21675e-15	3.37923e-15	-0.0961595
ACD	16-67660036-C-T	CDH16	16-66912352-C-T	6.40101e-34	5.12264e-34	-0.0967551
ACD	16-67659234-T-C	ACD	16-67660036-C-T	1.22321e-55	9.49586e-56	-0.109966
SAMHD1	20-36893060-C-T	SOGA1	20-36810011-C-T	1.01877e-55	7.90736e-56	-0.110045
SOGA1	20-36810011-C-T	SAMHD1	20-36893060-C-T	5.04143e-39	3.90895e-39	-0.110494
ACD	16-67660036-C-T	ACD	16-67659234-T-C	6.40101e-34	4.92757e-34	-0.113616
TERF1	8-73046129-G-A	TERF1	8-73046000-G-A	3.63357e-122	2.58951e-122	-0.147116
TERF1	8-73046000-G-A	TERF1	8-73046129-G-A	2.65041e-55	1.8671e-55	-0.152145
DCLRE1B	1-113912120-A-T	DCLRE1B	1-113911302-T-A	2.15528e-26	1.33751e-26	-0.207206
DCLRE1B	1-113912120-A-T	DCLRE1B	1-113905662-CTCT-C	2.15528e-26	1.32496e-26	-0.211301

## Sheet: ST9 Collapsing Models
Collapsing model	GnomAD MAF*	UKB MAF	UKB cohort no call or QC fail^	Variant type	REVEL, MTR, LOFTEE, pQTL p<0.0001 Cutoff
syn	≤ 0.005%	≤ 0.05%	≤ 0.005%	Synonymous	-
(synonymous negative control)
ptv	≤ 0.1% (popmax)	≤ 0.1%	≤ 0.01%	PTV	-
(Protein Truncating)
UR	0	≤ 0.005%	≤ 0.001%	Non-synonymous	REVEL ≥ 0.25
(Ultra-rare damaging)
URmtr	0	≤ 0.005%	≤ 0.001%	Non-synonymous	REVEL ≥ 0.25
(Ultra-rare damaging, MTR informed)					MTR ≤ 25th %ile or intragenic MTR ≤ 50th %ile
raredmg	≤ 0.005%	≤ 0.025%	≤ 0.005%	Missense	REVEL ≥ 0.25
(Rare damaging)
raredmgmtr	≤ 0.005%	≤ 0.025%	≤ 0.005%	Missense	REVEL ≥ 0.25
(Rare damaging, MTR informed)					MTR ≤ 25th %ile or intragenic MTR ≤ 50th %ile
flexdmg	≤ 0.1% (popmax)	≤ 0.1%	≤ 0.01%	Non-synonymous	REVEL ≥ 0.25
(Flexible MAF, damaging non-synonymous)
flexnonsynmtr	≤ 0.1% (popmax)	≤ 0.1%	≤ 0.01%	Non-synonymous	MTR ≤ 25th %ile or intragenic MTR ≤ 50th %ile
(Flexible MAF, non-synonymous, MTR informed)
ptvraredmg	PTV ≤ 0.1% (popmax)	PTV ≤ 0.1% missense ≤ 0.025%	≤ 0.01%	Non-synonymous	REVEL ≥ 0.25
(PTV and rare damaging models combined)	missense ≤ 0.005%
	and ≤ 0.05% (popmax)
rec	≤ 1% (popmax)	≤ 1%	≤ 0.1%	Non-synonymous	-
(Non-synonymous recessive)	≤ 10 homozygous calls

[truncated: 10 more sheets: ST10 Collapsing, ST11 Colocalisation, ST12 Proteomic MR, ST13 SuSIE Finemapping, ST14 Gene prioritisation, ST15 Reactome enrichment, ST16 Meta Novel, ST17 CH QV, ST18 CH, ST19 CH VAF]
